# Supplementary material for: Caenorhabditis elegans exhibits positive gravitaxis
Source: BMC Biol. 2021 Sep 14;19:186. doi: 10.1186/s12915-021-01119-9 (PMC8439010; doi:10.1186/s12915-021-01119-9)
Supplement: Supplementary file 2 — Additional file 2: Raw Data. [file 12915_2021_1119_MOESM2_ESM.xlsx]

## Sheet: Fig.3a1
wild-type
Depth Beneath the Surface	Theta	Date	Location
4 mm	12.2	2018.12.17	Taiwan
4 mm	33	145
4 mm	135
4 mm	139.4
4 mm	22.6
4 mm	52.8
4 mm	3.2
4 mm	85.1
4 mm	48.1
4 mm	91.8
4 mm	122.9
4 mm	7.6
4 mm	174.1
4 mm	180
4 mm	3.8
4 mm	88
4 mm	90
4 mm	135
4 mm	75.4
4 mm	77.1
4 mm	137.1
4 mm	96.7
4 mm	106.3
4 mm	150.6
4 mm	70.6
4 mm	68.2
4 mm	163.6
4 mm	163.6
4 mm	175.2
4 mm	54.5
4 mm	124.3
4 mm	21.4
4 mm	21.4
4 mm	47.6
4 mm	158.7
4 mm	55
4 mm	58
4 mm	161.6
4 mm	65.6
4 mm	65.6
4 mm	178
4 mm	24.8
4 mm	67
4 mm	180
4 mm	106.9
4 mm	106.3
4 mm	90
4 mm	102.5
4 mm	140.2
4 mm	140.2
4 mm	135
4 mm	125.2
4 mm	28.3
4 mm	167.5
4 mm	117.3
4 mm	18.4
4 mm	173.7
4 mm	154.4
4 mm	180
4 mm	176.2
4 mm	115.6
4 mm	76.5
4 mm	9.5
4 mm	105.3
4 mm	146.3
4 mm	90
4 mm	51.6
4 mm	118
4 mm	144.5
4 mm	84.1
4 mm	76
4 mm	21.8
4 mm	55
4 mm	100
4 mm	60.3
4 mm	120.5
4 mm	90
4 mm	120.6
4 mm	90
4 mm	126.9
4 mm	71.6
4 mm	93.9
4 mm	175.6
4 mm	17.2
4 mm	90
4 mm	135
4 mm	93
4 mm	166.5
4 mm	160.9
4 mm	88.1
4 mm	75.3
4 mm	171.3
4 mm	87
4 mm	135
4 mm	60.5
4 mm	0
4 mm	90
4 mm	81.9
4 mm	38.2
4 mm	42.5
4 mm	46.7
4 mm	80
4 mm	30.3
4 mm	160.3
4 mm	123.7
4 mm	155.2
4 mm	130.2
4 mm	49.4
4 mm	112.6
4 mm	111.8
4 mm	8.1
4 mm	153.4
4 mm	122
4 mm	81
4 mm	141.8
4 mm	87.4
4 mm	97.1
4 mm	161.6
4 mm	107.7
4 mm	60.3
4 mm	123.7
4 mm	14.6
4 mm	87.6
4 mm	140.7
4 mm	92.4
4 mm	164.4
4 mm	92.7
4 mm	25.2
4 mm	31.6
4 mm	116.6
4 mm	77.7
4 mm	177
4 mm	86.6
4 mm	177.1
4 mm	87
4 mm	86.3
4 mm	100
4 mm	120.5
4 mm	171.3
4 mm	0
4 mm	135
4 mm	8.1
4 mm	14.6
4 mm	25.2
4 mm	31.6
12 mm	101.8	2018.12.17	Taiwan
12 mm	3.6	141
12 mm	177.5
12 mm	15.9
12 mm	59.5
12 mm	118.3
12 mm	4.3
12 mm	149
12 mm	114.9
12 mm	148.4
12 mm	37.9
12 mm	90
12 mm	166.5
12 mm	132.5
12 mm	26.6
12 mm	46.1
12 mm	168.2
12 mm	164.1
12 mm	20.2
12 mm	94
12 mm	122.7
12 mm	70
12 mm	147.5
12 mm	78.7
12 mm	35.5
12 mm	150.6
12 mm	81.5
12 mm	29.1
12 mm	14.6
12 mm	168.2
12 mm	146.3
12 mm	172.4
12 mm	141.3
12 mm	141.3
12 mm	155.2
12 mm	156.3
12 mm	166.8
12 mm	141
12 mm	171.5
12 mm	130.6
12 mm	120.7
12 mm	164.1
12 mm	97.9
12 mm	90
12 mm	90
12 mm	90
12 mm	156.2
12 mm	90
12 mm	141.3
12 mm	167.5
12 mm	69
12 mm	111.8
12 mm	114.4
12 mm	73.1
12 mm	134
12 mm	62.6
12 mm	161.1
12 mm	171.3
12 mm	148.2
12 mm	151.2
12 mm	180
12 mm	153.4
12 mm	31.9
12 mm	160.9
12 mm	112.6
12 mm	135
12 mm	154.3
12 mm	177.5
12 mm	156
12 mm	139.8
12 mm	90
12 mm	43.5
12 mm	172.6
12 mm	156.6
12 mm	143.7
12 mm	43.8
12 mm	68.4
12 mm	118.4
12 mm	2.9
12 mm	124.8
12 mm	32.8
12 mm	103.4
12 mm	72.9
12 mm	52.1
12 mm	48.4
12 mm	90
12 mm	94.2
12 mm	18.9
12 mm	163.3
12 mm	102.5
12 mm	99.1
12 mm	76.9
12 mm	48.5
12 mm	122.3
12 mm	86.1
12 mm	90
12 mm	74.2
12 mm	55.6
12 mm	11
12 mm	85.2
12 mm	125.3
12 mm	177.9
12 mm	90
12 mm	177.6
12 mm	73.7
12 mm	167.5
12 mm	177.9
12 mm	170.5
12 mm	173.7
12 mm	180
12 mm	90
12 mm	98.3
12 mm	84.8
12 mm	121
12 mm	109.3
12 mm	170
12 mm	110.1
12 mm	143.1
12 mm	26.6
12 mm	74.1
12 mm	60.3
12 mm	99.8
12 mm	64.3
12 mm	109.5
12 mm	104.9
12 mm	159.6
12 mm	172.1
12 mm	121.2
12 mm	97.9
12 mm	173.4
12 mm	93
12 mm	74.2
12 mm	87.5
12 mm	35
12 mm	98.5
12 mm	0
12 mm	154.3
12 mm	141.5
12 mm	175.8
12 mm	133.3
12 mm	121.4
40 mm	169.4	2018.12.17	Taiwan
40 mm	166
40 mm	180
40 mm	150.9
40 mm	107.9
40 mm	170.9
40 mm	176.3
40 mm	170.9
40 mm	158.9
40 mm	68.2
40 mm	117.5
40 mm	149
40 mm	177.6
40 mm	159.4
40 mm	130.6
40 mm	150.8
40 mm	176.1
40 mm	76.8
40 mm	155.2
40 mm	171
40 mm	12.3
40 mm	126.1
40 mm	151.5
40 mm	24.6
40 mm	164.9
40 mm	151.1
40 mm	180
40 mm	84.3
40 mm	161.6
40 mm	176.5
40 mm	152.6
40 mm	157.8
40 mm	172.1
40 mm	146.3
40 mm	153.4
40 mm	180
40 mm	151.6
40 mm	94.6
40 mm	62.2
40 mm	171
40 mm	176.5
40 mm	162.2
40 mm	171.5
40 mm	167.8
40 mm	168.7
40 mm	174
40 mm	155.1
40 mm	148
40 mm	177.6
40 mm	163.8
40 mm	45
40 mm	157.1
40 mm	175.7
40 mm	171.5
40 mm	171.4
40 mm	133.6
40 mm	123.7
40 mm	122.9
40 mm	124.5
40 mm	166.3
40 mm	15.1
40 mm	168.3
40 mm	159.1
40 mm	90
40 mm	132.7
40 mm	104.9
40 mm	173.3
40 mm	176.2
40 mm	171.9
40 mm	114.8
40 mm	180
40 mm	163.5
40 mm	104.9
40 mm	161
40 mm	147.1
40 mm	162.9
40 mm	169.4
40 mm	143.5
40 mm	159
40 mm	159.8
40 mm	156.8
40 mm	162.8
40 mm	161
40 mm	45
40 mm	154.1
40 mm	175.9
40 mm	86.2
40 mm	135
40 mm	148
40 mm	104.5
40 mm	140.9
40 mm	137.7
40 mm	176.8
40 mm	116.6
40 mm	67.4
40 mm	101.3
40 mm	159.3
40 mm	173.7
40 mm	175.1
40 mm	172.6
40 mm	145.8
40 mm	91.6
40 mm	115.7
40 mm	124.7
40 mm	162.1
40 mm	144.8
40 mm	129.4
40 mm	126.9
40 mm	162.1
40 mm	164.5
40 mm	105.6
40 mm	180
40 mm	118.3
40 mm	151.6
40 mm	160.9
40 mm	147
40 mm	102.1
40 mm	178.6
40 mm	164.9
60 mm	166.5	2018.12.17	Taiwan
60 mm	146.3
60 mm	149.7
60 mm	97.9
60 mm	128.2
60 mm	125.8
60 mm	123.7
60 mm	102.7
60 mm	170.5
60 mm	133.8
60 mm	171.6
60 mm	180
60 mm	161.6
60 mm	104.3
60 mm	156.3
60 mm	110.3
60 mm	133.4
60 mm	125.3
60 mm	173.9
60 mm	172.5
60 mm	147
60 mm	123.7
60 mm	167.6
60 mm	175.5
60 mm	99.1
60 mm	169.7
60 mm	152.1
60 mm	176.4
60 mm	116.6
60 mm	140.8
60 mm	161
60 mm	149.9
60 mm	140.9
60 mm	170.3
60 mm	139.9
60 mm	139.9
60 mm	139.9
60 mm	178.2
60 mm	176.8
60 mm	158.5
60 mm	180
60 mm	171.6
60 mm	157.9
60 mm	110.6
60 mm	148
60 mm	166.8
60 mm	106.7
60 mm	99.2
60 mm	180
60 mm	138
60 mm	173.1
60 mm	168.7
60 mm	172.7
60 mm	174.3
60 mm	180
60 mm	180
60 mm	136.4
60 mm	149
60 mm	168.7
60 mm	170.3
60 mm	163.3
60 mm	169.3
60 mm	133
60 mm	139.4
60 mm	147.4
60 mm	168.2
60 mm	118.1
60 mm	174.8
60 mm	155.6
60 mm	180
60 mm	166.6
60 mm	118.8
60 mm	180
60 mm	175.5
60 mm	170.5
60 mm	172.7
60 mm	173.1
60 mm	178.5
60 mm	172.4
60 mm	156.8
60 mm	157.8
60 mm	173.4
60 mm	169.3
60 mm	168.2
60 mm	180
60 mm	154.8
60 mm	119.7
60 mm	157.8
60 mm	174
60 mm	180
60 mm	164.3
60 mm	114
60 mm	177
60 mm	158.8
60 mm	180
60 mm	151.6
60 mm	177.6
60 mm	151.2
60 mm	171
60 mm	169.7
60 mm	149
60 mm	175.6
60 mm	178
60 mm	168.7
60 mm	164.6
60 mm	155.4
60 mm	173.5
60 mm	180
60 mm	156.8
60 mm	168.7
60 mm	176.8
60 mm	177
60 mm	137.1
60 mm	169
60 mm	143.8
60 mm	144
60 mm	173.1
60 mm	166.4
60 mm	150.3
60 mm	138
60 mm	155.6
60 mm	159.1
60 mm	164.9
60 mm	158.2
60 mm	151.7
60 mm	150.9
60 mm	101.3
60 mm	93.2
60 mm	176.6
60 mm	113.6
60 mm	173.8
60 mm	160.6
60 mm	162.6
80 mm	49.4	2018.12.17	Taiwan
80 mm	180	132
80 mm	172.2
80 mm	180
80 mm	90
80 mm	158.7
80 mm	159.2
80 mm	164.6
80 mm	169.2
80 mm	162.9
80 mm	124.5
80 mm	158.8
80 mm	81.9
80 mm	152.6
80 mm	172.9
80 mm	66.8
80 mm	149.6
80 mm	180
80 mm	125
80 mm	141.3
80 mm	173.9
80 mm	167.7
80 mm	142.8
80 mm	165.5
80 mm	174.6
80 mm	158.6
80 mm	146.3
80 mm	167.5
80 mm	180
80 mm	115.8
80 mm	163.5
80 mm	140.4
80 mm	87.9
80 mm	109.7
80 mm	141.7
80 mm	144.8
80 mm	106.9
80 mm	144.7
80 mm	162.6
80 mm	169.9
80 mm	171.3
80 mm	38.9
80 mm	161.6
80 mm	140.9
80 mm	143.6
80 mm	126.9
80 mm	122.9
80 mm	125.5
80 mm	152.1
80 mm	163.6
80 mm	180
80 mm	107.1
80 mm	159.1
80 mm	154.4
80 mm	143.1
80 mm	169.7
80 mm	160.7
80 mm	146.3
80 mm	157.1
80 mm	131.6
80 mm	172.6
80 mm	150.3
80 mm	157.4
80 mm	145
80 mm	117.4
80 mm	122
80 mm	132
80 mm	180
80 mm	131.6
80 mm	157.1
80 mm	169.1
80 mm	124.3
80 mm	164.9
80 mm	118.1
80 mm	132.5
80 mm	66.8
80 mm	93.4
80 mm	99
80 mm	176.8
80 mm	121.3
80 mm	166
80 mm	176.4
80 mm	169
80 mm	167.7
80 mm	166
80 mm	165.3
80 mm	155
80 mm	159.4
80 mm	177.8
80 mm	118.3
80 mm	160
80 mm	180
80 mm	150.3
80 mm	167.5
80 mm	180
80 mm	140.9
80 mm	159
80 mm	162.9
80 mm	176.8
80 mm	180
80 mm	175.6
80 mm	139.9
80 mm	174.8
80 mm	174.5
80 mm	160.6
80 mm	168.2
80 mm	168.7
80 mm	180
80 mm	180
80 mm	164.9
80 mm	146.3
80 mm	177.4
80 mm	180
80 mm	131.2
80 mm	170.9
80 mm	171.5
80 mm	177.1
80 mm	174.1
80 mm	143.4
80 mm	177.6
80 mm	98.1
80 mm	107.7
80 mm	103
80 mm	90
80 mm	180
80 mm	180
80 mm	118.8
80 mm	161.6
80 mm	180
80 mm	155.9
80 mm	180
80 mm	149
100 mm	146.3	2019.05.13	Taiwan
100 mm	126.9
100 mm	180
100 mm	177.8
100 mm	171.6
100 mm	180
100 mm	180
100 mm	152.7
100 mm	126.4
100 mm	170.5
100 mm	175.2
100 mm	127.9
100 mm	167.7
100 mm	169.3
100 mm	90
100 mm	25.6
100 mm	172.6
100 mm	168.7
100 mm	150.9
100 mm	144.3
100 mm	165.6
100 mm	90
100 mm	94.1
100 mm	161.1
100 mm	153.3
100 mm	173.3
100 mm	172.9
100 mm	174.8
100 mm	178.5
100 mm	152.1
100 mm	92
100 mm	151.5
100 mm	161.6
100 mm	154.4
100 mm	176.8
100 mm	180
100 mm	160.8
100 mm	178
100 mm	141.7
100 mm	101.3
100 mm	125.8
100 mm	156.3
100 mm	123
100 mm	169.2
100 mm	169.9
100 mm	168
100 mm	160
100 mm	176.4
100 mm	172.9
100 mm	149
100 mm	137.4
100 mm	137
100 mm	135
100 mm	161.6
100 mm	169.2
100 mm	164.9
100 mm	148
100 mm	168.1
100 mm	158.7
100 mm	174.8
100 mm	151.3
100 mm	132.3
100 mm	93.4
100 mm	173.3
100 mm	180
100 mm	133.6
100 mm	175.2
100 mm	175.2
100 mm	177.9
100 mm	129.8
100 mm	162.1
100 mm	163.3
100 mm	169.7
100 mm	129.8
100 mm	164.9
100 mm	112.4
100 mm	135
100 mm	154.2
100 mm	114
100 mm	135
100 mm	172.4
100 mm	162.6
100 mm	160
100 mm	102
100 mm	126.3
100 mm	156.6
100 mm	124
100 mm	170
100 mm	170.7
100 mm	168.4
100 mm	160.6
100 mm	177.3
100 mm	173.8
100 mm	149.7
100 mm	137.6
100 mm	137.6
100 mm	135.1
100 mm	162
100 mm	169.9
100 mm	165.9
100 mm	148.8
100 mm	168.6
100 mm	159.5
100 mm	168.8
100 mm	168.9
100 mm	167
100 mm	159.2
100 mm	176
100 mm	172.4
100 mm	148.8
100 mm	136.6
100 mm	136.1
100 mm	134.1
100 mm	161
100 mm	168.6
100 mm	164.8
100 mm	147.1
100 mm	167.7
100 mm	158.5
100 mm	173.9
100 mm	150.5
100 mm	131.4
100 mm	93.1

## Sheet: Fig. 3a2
wild-type
Depth Beneath the Surface	Theta	Date	Location
120 mm	102.3	2019.05.13	Taiwan
120 mm	176.9	122
120 mm	156.4
120 mm	171.4
120 mm	180
120 mm	163.3
120 mm	176.3
120 mm	55.8
120 mm	130.6
120 mm	135
120 mm	154.4
120 mm	161.6
120 mm	149.6
120 mm	166.8
120 mm	177.6
120 mm	170
120 mm	159.8
120 mm	164.4
120 mm	167.9
120 mm	159.8
120 mm	170
120 mm	169.2
120 mm	133.9
120 mm	170
120 mm	64.8
120 mm	152.7
120 mm	144.2
120 mm	177.1
120 mm	169.1
120 mm	171.5
120 mm	112.4
120 mm	136.8
120 mm	180
120 mm	165.3
120 mm	156.8
120 mm	164.1
120 mm	155.4
120 mm	180
120 mm	180
120 mm	177.6
120 mm	172.9
120 mm	174.5
120 mm	150.5
120 mm	174.3
120 mm	177.8
120 mm	162.9
120 mm	132.3
120 mm	141
120 mm	116.6
120 mm	79.9
120 mm	157.8
120 mm	159.1
120 mm	151.7
120 mm	158.2
120 mm	169.4
120 mm	180
120 mm	169.4
120 mm	171.6
120 mm	170
120 mm	180
120 mm	163
120 mm	146.3
120 mm	150.6
120 mm	160.8
120 mm	154.2
120 mm	105.1
120 mm	163.7
120 mm	173.1
120 mm	152
120 mm	147.2
120 mm	173.5
120 mm	166.6
120 mm	150.3
120 mm	152.4
120 mm	152
120 mm	95.2
120 mm	133.6
120 mm	177.2
120 mm	173.9
120 mm	143.1
120 mm	166.4
120 mm	156.8
120 mm	164.9
120 mm	168
120 mm	125.2
120 mm	163.6
120 mm	163.6
120 mm	165.1
120 mm	174.8
120 mm	142.6
120 mm	135
120 mm	132.9
120 mm	111.8
120 mm	99.5
120 mm	146.3
120 mm	180
120 mm	163.3
120 mm	167.5
120 mm	180
120 mm	108.4
120 mm	166
120 mm	156
120 mm	147.5
120 mm	150.9
120 mm	163.5
120 mm	170.1
120 mm	161.6
120 mm	155.7
120 mm	155
120 mm	148.7
120 mm	167.2
120 mm	146.3
120 mm	53.1
120 mm	164.7
120 mm	155.6
120 mm	180
120 mm	168.7
120 mm	180
120 mm	180
120 mm	170.1
120 mm	180
120 mm	93
140 mm	155	2019.05.13	Taiwan
140 mm	148.7	122
140 mm	167.2
140 mm	146.3
140 mm	53.1
140 mm	164.7
140 mm	155.6
140 mm	180
140 mm	168.7
140 mm	180
140 mm	180
140 mm	170.1
140 mm	180
140 mm	93
140 mm	162
140 mm	176.6
140 mm	172.2
140 mm	175.4
140 mm	176.4
140 mm	173.5
140 mm	169
140 mm	180
140 mm	172.5
140 mm	173.2
140 mm	172.2
140 mm	137.1
140 mm	76.5
140 mm	180
140 mm	168.7
140 mm	180
140 mm	160.6
140 mm	92.5
140 mm	132.5
140 mm	176.8
140 mm	31
140 mm	174
140 mm	103.5
140 mm	167.3
140 mm	161.6
140 mm	177.8
140 mm	165.4
140 mm	161
140 mm	175.6
140 mm	157.8
140 mm	174
140 mm	180
140 mm	168.2
140 mm	150.5
140 mm	165.1
140 mm	154.5
140 mm	172.9
140 mm	168.1
140 mm	164.1
140 mm	180
140 mm	166.5
140 mm	108.4
140 mm	130.6
140 mm	124.5
140 mm	124.7
140 mm	140.9
140 mm	170
140 mm	161.6
140 mm	162.6
140 mm	148.2
140 mm	172.4
140 mm	164.1
140 mm	137.4
140 mm	161.6
140 mm	180
140 mm	169.9
140 mm	171.3
140 mm	161.1
140 mm	157.6
140 mm	170.8
140 mm	173.2
140 mm	175.8
140 mm	155.2
140 mm	96.3
140 mm	130.5
140 mm	146.3
140 mm	180
140 mm	162.4
140 mm	165
140 mm	174.3
140 mm	159.1
140 mm	154.3
140 mm	125.5
140 mm	170.5
140 mm	173.3
140 mm	139.1
140 mm	105.6
140 mm	175.2
140 mm	157.8
140 mm	177.4
140 mm	170
140 mm	156
140 mm	129.8
140 mm	174
140 mm	178
140 mm	167.7
140 mm	164.4
140 mm	166.4
140 mm	156.5
140 mm	130.5
140 mm	126.2
140 mm	173.7
140 mm	140.1
140 mm	137.4
140 mm	179.1
140 mm	165.6
140 mm	167.4
140 mm	131.6
140 mm	125.5
140 mm	174.8
140 mm	141.9
140 mm	140
140 mm	146.7
140 mm	94
140 mm	166.1
140 mm	177.5
140 mm	95.5
140 mm	123.5
160 mm	136.3	2019.05.13	Taiwan
160 mm	157.8	124
160 mm	157.2
160 mm	180
160 mm	131.2
160 mm	178.7
160 mm	180
160 mm	96.5
160 mm	63.4
160 mm	162.8
160 mm	176.1
160 mm	175.2
160 mm	159.8
160 mm	172.5
160 mm	154.9
160 mm	177.9
160 mm	149.9
160 mm	175.2
160 mm	147.5
160 mm	163.3
160 mm	173.3
160 mm	160.9
160 mm	157.7
160 mm	116.6
160 mm	111.4
160 mm	177.5
160 mm	175.1
160 mm	161.1
160 mm	158.2
160 mm	173.4
160 mm	146.8
160 mm	121.6
160 mm	175.1
160 mm	173.7
160 mm	158.2
160 mm	158.5
160 mm	173.9
160 mm	172.2
160 mm	176
160 mm	158.2
160 mm	156.4
160 mm	150.3
160 mm	174.8
160 mm	153.8
160 mm	155.9
160 mm	152.7
160 mm	167.3
160 mm	123.7
160 mm	161.6
160 mm	176.8
160 mm	106.4
160 mm	163.1
160 mm	165.5
160 mm	155
160 mm	120.1
160 mm	175.9
160 mm	114.1
160 mm	141.8
160 mm	176.4
160 mm	161.6
160 mm	160.5
160 mm	164.7
160 mm	177.3
160 mm	131.6
160 mm	176.2
160 mm	176.2
160 mm	147
160 mm	166
160 mm	155.1
160 mm	176.4
160 mm	146
160 mm	164.7
160 mm	180
160 mm	159.7
160 mm	101.9
160 mm	151.1
160 mm	168.7
160 mm	158.7
160 mm	161.1
160 mm	178.8
160 mm	157.9
160 mm	150.1
160 mm	146.3
160 mm	163.8
160 mm	150.3
160 mm	177.8
160 mm	150.9
160 mm	156
160 mm	141.5
160 mm	164.4
160 mm	176
160 mm	156
160 mm	57
160 mm	180
160 mm	68.1
160 mm	149.4
160 mm	157.2
160 mm	147.3
160 mm	148.4
160 mm	126.5
160 mm	141.3
160 mm	172.4
160 mm	151.3
160 mm	144.5
160 mm	180
160 mm	180
160 mm	152.1
160 mm	101.2
160 mm	160.5
160 mm	151.2
160 mm	177.1
160 mm	141.9
160 mm	132.5
160 mm	177.4
160 mm	151.5
160 mm	155.7
160 mm	130.7
160 mm	148.5
160 mm	175.4
160 mm	174.3
160 mm	155.3
160 mm	153.5
160 mm	130.7
160 mm	110.6
180 mm	173.7	2019.05.13	Taiwan
180 mm	171.9	126
180 mm	173.4
180 mm	155
180 mm	143.6
180 mm	167.9
180 mm	149.7
180 mm	153.4
180 mm	147.5
180 mm	147.8
180 mm	162.2
180 mm	159.8
180 mm	120
180 mm	70.8
180 mm	112.1
180 mm	173.4
180 mm	164.5
180 mm	131.6
180 mm	142.5
180 mm	164.6
180 mm	169.9
180 mm	122.5
180 mm	129.5
180 mm	101.8
180 mm	107.5
180 mm	166.3
180 mm	180
180 mm	180
180 mm	156.8
180 mm	170.9
180 mm	166.8
180 mm	108.4
180 mm	178.5
180 mm	165.4
180 mm	169.2
180 mm	166.6
180 mm	180
180 mm	77.9
180 mm	175.1
180 mm	151.2
180 mm	136.6
180 mm	179.9
180 mm	173.4
180 mm	114
180 mm	105.3
180 mm	173.2
180 mm	128
180 mm	168.9
180 mm	138.7
180 mm	154.1
180 mm	128.2
180 mm	106.5
180 mm	153.4
180 mm	138.9
180 mm	168.4
180 mm	159
180 mm	168.7
180 mm	135
180 mm	156.8
180 mm	155
180 mm	144.5
180 mm	101.3
180 mm	170.1
180 mm	131.6
180 mm	163.1
180 mm	175.6
180 mm	159.4
180 mm	162.1
180 mm	143.1
180 mm	148
180 mm	138
180 mm	144.5
180 mm	153.4
180 mm	173.9
180 mm	168.2
180 mm	163.9
180 mm	177.9
180 mm	169.4
180 mm	154.3
180 mm	169.4
180 mm	167.5
180 mm	173
180 mm	154.5
180 mm	142.4
180 mm	131.8
180 mm	151.4
180 mm	160.8
180 mm	169.4
180 mm	178.2
180 mm	153.1
180 mm	163.8
180 mm	117
180 mm	146.7
180 mm	158.8
180 mm	137.9
180 mm	161.2
180 mm	131.2
180 mm	141.3
180 mm	138.8
180 mm	171.9
180 mm	126.9
180 mm	178.2
180 mm	170
180 mm	168.7
180 mm	112.3
180 mm	136
180 mm	174.2
180 mm	154.1
180 mm	130.8
180 mm	169.3
180 mm	173
180 mm	138
180 mm	122.3
180 mm	172.3
180 mm	150.6
180 mm	131.2
180 mm	141.8
180 mm	166.8
180 mm	158.2
180 mm	142.1
180 mm	117.4
180 mm	173.3
180 mm	166.4
180 mm	172.1
180 mm	167.8
180 mm	166
200 mm	162.1	2019.05.13	Taiwan
200 mm	179.7	124
200 mm	122.7
200 mm	176.4
200 mm	119.1
200 mm	106.5
200 mm	162.5
200 mm	161.6
200 mm	124.8
200 mm	180
200 mm	163.6
200 mm	173.8
200 mm	110.3
200 mm	177.7
200 mm	127.2
200 mm	171
200 mm	101.8
200 mm	177.3
200 mm	127.4
200 mm	140.7
200 mm	180
200 mm	171.9
200 mm	143.7
200 mm	175.8
200 mm	153.4
200 mm	135
200 mm	30.5
200 mm	126.6
200 mm	137.6
200 mm	152.7
200 mm	154.6
200 mm	129.8
200 mm	151.5
200 mm	129.1
200 mm	158.2
200 mm	120.3
200 mm	169.1
200 mm	131.3
200 mm	174.5
200 mm	180
200 mm	107.5
200 mm	170.7
200 mm	157.4
200 mm	160.7
200 mm	180
200 mm	145.5
200 mm	171.7
200 mm	163.5
200 mm	170.5
200 mm	152.4
200 mm	171.3
200 mm	142
200 mm	164.1
200 mm	156.8
200 mm	159.4
200 mm	158.2
200 mm	147.7
200 mm	153.4
200 mm	115.2
200 mm	155.1
200 mm	177.8
200 mm	161.6
200 mm	171
200 mm	160.3
200 mm	105.5
200 mm	168.3
200 mm	128
200 mm	127.3
200 mm	168
200 mm	171.4
200 mm	162.3
200 mm	149.5
200 mm	156
200 mm	171.3
200 mm	175.2
200 mm	172.9
200 mm	176
200 mm	178.4
200 mm	171.6
200 mm	164.1
200 mm	169
200 mm	159.7
200 mm	142
200 mm	169.5
200 mm	174.6
200 mm	150
200 mm	169.9
200 mm	178.3
200 mm	172.1
200 mm	173.3
200 mm	167.9
200 mm	122.1
200 mm	145.1
200 mm	163.6
200 mm	162.5
200 mm	170.9
200 mm	40.9
200 mm	135
200 mm	176.4
200 mm	180
200 mm	132.7
200 mm	145.6
200 mm	150.3
200 mm	166.5
200 mm	152.2
200 mm	143.5
200 mm	90
200 mm	179.5
200 mm	135
200 mm	153.4
200 mm	171.3
200 mm	178
200 mm	167.3
200 mm	158.5
200 mm	168.7
200 mm	153.4
200 mm	159.9
200 mm	147.3
200 mm	155.9
200 mm	175.2
200 mm	165.8
200 mm	180
200 mm	155.6
200 mm	176.6

## Sheet: Fig. 3b1
Paralyzed wild-type (Heat-shocked)
Depth Beneath the Surface	Theta	Date	Location
4 mm	146.7	2019.05.13	Taiwan
4 mm	163	121
4 mm	22.9
4 mm	164.4
4 mm	113.8
4 mm	17.6
4 mm	50.1
4 mm	98.4
4 mm	172.4
4 mm	173.7
4 mm	28.4
4 mm	174.7
4 mm	172.3
4 mm	87.4
4 mm	144.1
4 mm	25.5
4 mm	75.9
4 mm	164.8
4 mm	142.6
4 mm	172.7
4 mm	118
4 mm	6.4
4 mm	152.8
4 mm	168.1
4 mm	122.2
4 mm	136.4
4 mm	133.8
4 mm	70.6
4 mm	118
4 mm	30.8
4 mm	127.1
4 mm	5.7
4 mm	49.8
4 mm	8.3
4 mm	17.5
4 mm	148.2
4 mm	125.1
4 mm	57.1
4 mm	171
4 mm	6.2
4 mm	79
4 mm	68.7
4 mm	137.8
4 mm	143.1
4 mm	33.6
4 mm	88.2
4 mm	80.2
4 mm	116.3
4 mm	127.7
4 mm	135.8
4 mm	49.7
4 mm	122.3
4 mm	117.9
4 mm	29.3
4 mm	21.4
4 mm	89.7
4 mm	172.8
4 mm	61.3
4 mm	105.3
4 mm	40.3
4 mm	135.2
4 mm	45.9
4 mm	91.1
4 mm	125.8
4 mm	160.4
4 mm	172.7
4 mm	98.5
4 mm	25
4 mm	26.9
4 mm	46.4
4 mm	151.3
4 mm	45.8
4 mm	146.6
4 mm	43.8
4 mm	167.3
4 mm	63
4 mm	35.4
4 mm	45.2
4 mm	110.9
4 mm	85.2
4 mm	63.3
4 mm	149.5
4 mm	105.3
4 mm	99
4 mm	165.1
4 mm	51.5
4 mm	136.3
4 mm	135.7
4 mm	68.5
4 mm	102.2
4 mm	13.7
4 mm	9.7
4 mm	95.5
4 mm	140.3
4 mm	168.1
4 mm	23.4
4 mm	102.4
4 mm	84.5
4 mm	2.1
4 mm	60.7
4 mm	29.2
4 mm	143
4 mm	56
4 mm	95.1
4 mm	29.8
4 mm	108.4
4 mm	47.3
4 mm	117.7
4 mm	124.1
4 mm	134.7
4 mm	81.1
4 mm	15.1
4 mm	41.2
4 mm	164.4
4 mm	27.4
4 mm	148.6
4 mm	96.9
4 mm	179.3
4 mm	14.1
4 mm	79.7
4 mm	19.2
12 mm	173.1	2019.05.13	Taiwan
12 mm	0.8	131
12 mm	139.5
12 mm	147.1
12 mm	156.4
12 mm	15.2
12 mm	72
12 mm	46.8
12 mm	144
12 mm	77.7
12 mm	163.9
12 mm	32.7
12 mm	47.5
12 mm	26.2
12 mm	24.5
12 mm	156.5
12 mm	104.3
12 mm	99
12 mm	26.1
12 mm	153.5
12 mm	112
12 mm	63.2
12 mm	92.4
12 mm	72.3
12 mm	13.7
12 mm	43.2
12 mm	22.2
12 mm	33.1
12 mm	43.2
12 mm	75.1
12 mm	8.9
12 mm	162.5
12 mm	170.1
12 mm	88.4
12 mm	88.1
12 mm	60.8
12 mm	162
12 mm	66.5
12 mm	20
12 mm	140.4
12 mm	70.2
12 mm	43.5
12 mm	72.7
12 mm	17.4
12 mm	23.8
12 mm	169.6
12 mm	172.1
12 mm	103.5
12 mm	10.8
12 mm	42.3
12 mm	63.6
12 mm	147.8
12 mm	2.8
12 mm	7.7
12 mm	30.4
12 mm	116.8
12 mm	131.7
12 mm	116.6
12 mm	81.2
12 mm	98.5
12 mm	53.3
12 mm	134
12 mm	34
12 mm	123.6
12 mm	33
12 mm	66.3
12 mm	112.6
12 mm	140.4
12 mm	14.6
12 mm	167.3
12 mm	139.6
12 mm	87.6
12 mm	78.5
12 mm	80.4
12 mm	55.1
12 mm	91.5
12 mm	91.9
12 mm	147.2
12 mm	143.1
12 mm	116
12 mm	68.1
12 mm	146.1
12 mm	95.9
12 mm	63.1
12 mm	169
12 mm	157.7
12 mm	99
12 mm	112
12 mm	105.7
12 mm	37.4
12 mm	54.2
12 mm	84.8
12 mm	41.5
12 mm	152
12 mm	35.1
12 mm	40.7
12 mm	30.7
12 mm	41
12 mm	78.4
12 mm	56
12 mm	166.2
12 mm	77.4
12 mm	33.3
12 mm	162.9
12 mm	176.4
12 mm	79
12 mm	20
12 mm	46.5
12 mm	73.6
12 mm	107.1
12 mm	47.2
12 mm	108.5
12 mm	128
12 mm	39.9
12 mm	21.1
12 mm	53.4
12 mm	57.4
12 mm	76.4
12 mm	91.4
12 mm	15.4
12 mm	47.2
12 mm	144.2
12 mm	5.3
12 mm	167.2
12 mm	131.5
12 mm	87.9
12 mm	104.1
12 mm	42.7
12 mm	82.6
12 mm	173.4
12 mm	98.4
40 mm	93.8	2019.05.13	Taiwan
40 mm	41.7	126
40 mm	88
40 mm	112.3
40 mm	122.2
40 mm	71.2
40 mm	66.1
40 mm	177.8
40 mm	6.8
40 mm	159.3
40 mm	164.4
40 mm	143.3
40 mm	17.8
40 mm	47.1
40 mm	60.4
40 mm	122.4
40 mm	24.6
40 mm	129.8
40 mm	19.2
40 mm	117.7
40 mm	89
40 mm	140.2
40 mm	128.7
40 mm	162.7
40 mm	160.4
40 mm	60.1
40 mm	125.8
40 mm	35.6
40 mm	5.5
40 mm	133.9
40 mm	90
40 mm	86.4
40 mm	162.9
40 mm	109.8
40 mm	111.2
40 mm	154.7
40 mm	145
40 mm	103.8
40 mm	32.9
40 mm	43.2
40 mm	159.6
40 mm	5.2
40 mm	88.2
40 mm	30.2
40 mm	176.2
40 mm	128.3
40 mm	90.1
40 mm	84.8
40 mm	10.7
40 mm	122.8
40 mm	7.6
40 mm	12.9
40 mm	93.9
40 mm	17.4
40 mm	147.3
40 mm	147.2
40 mm	130
40 mm	27
40 mm	118.7
40 mm	93.3
40 mm	175.1
40 mm	116.8
40 mm	144.1
40 mm	81.7
40 mm	77.8
40 mm	148.6
40 mm	15
40 mm	24
40 mm	31.2
40 mm	70.4
40 mm	149.6
40 mm	144.6
40 mm	10.9
40 mm	71.9
40 mm	94.8
40 mm	75
40 mm	118.2
40 mm	113
40 mm	52.6
40 mm	77.7
40 mm	2.8
40 mm	177.1
40 mm	30.1
40 mm	19.1
40 mm	67
40 mm	35.7
40 mm	88.1
40 mm	61.1
40 mm	171.3
40 mm	165.7
40 mm	9.5
40 mm	132.8
40 mm	48.4
40 mm	76.1
40 mm	98.6
40 mm	169.7
40 mm	75.2
40 mm	176.9
40 mm	54.3
40 mm	126.2
40 mm	119.9
40 mm	97
40 mm	125.7
40 mm	120
40 mm	32.1
40 mm	23
40 mm	179.8
40 mm	30.8
40 mm	5.9
40 mm	101
40 mm	158.7
40 mm	120.5
40 mm	34.3
40 mm	66.4
40 mm	82.9
40 mm	176.7
40 mm	28.2
40 mm	154
40 mm	116.1
40 mm	67.7
40 mm	34.4
40 mm	77.1
40 mm	86.8
40 mm	21.7
40 mm	106.1
40 mm	40.7
60 mm	69.2	2019.05.13	Taiwan
60 mm	104.9	122
60 mm	45.3
60 mm	52.3
60 mm	111.1
60 mm	47.8
60 mm	148.4
60 mm	176.9
60 mm	131.4
60 mm	61.9
60 mm	105.1
60 mm	19.4
60 mm	163.1
60 mm	158.3
60 mm	147.2
60 mm	46.9
60 mm	107
60 mm	4.1
60 mm	76.5
60 mm	56.3
60 mm	29.1
60 mm	32.2
60 mm	76.1
60 mm	17
60 mm	107.7
60 mm	84.8
60 mm	125.3
60 mm	126
60 mm	114.9
60 mm	6
60 mm	12.4
60 mm	57.5
60 mm	95.6
60 mm	117.8
60 mm	73.4
60 mm	147.6
60 mm	129.3
60 mm	174.4
60 mm	95.6
60 mm	58.5
60 mm	19
60 mm	110
60 mm	140.2
60 mm	76.2
60 mm	16.3
60 mm	48
60 mm	27.7
60 mm	50.6
60 mm	79.2
60 mm	94.9
60 mm	82.3
60 mm	157.6
60 mm	93.2
60 mm	169.9
60 mm	114.8
60 mm	172.4
60 mm	43.3
60 mm	121.7
60 mm	52
60 mm	120.9
60 mm	125.1
60 mm	12.2
60 mm	45.9
60 mm	40.3
60 mm	120.2
60 mm	152
60 mm	62
60 mm	140.5
60 mm	121.6
60 mm	1.2
60 mm	108.4
60 mm	69.6
60 mm	164.9
60 mm	0.2
60 mm	83.2
60 mm	76.4
60 mm	83
60 mm	138.6
60 mm	58
60 mm	141.3
60 mm	84.8
60 mm	6.4
60 mm	31.7
60 mm	129.9
60 mm	85.2
60 mm	27.5
60 mm	61.4
60 mm	109.3
60 mm	34.5
60 mm	132.9
60 mm	43.7
60 mm	165.1
60 mm	48.4
60 mm	137.8
60 mm	34
60 mm	51.7
60 mm	16.4
60 mm	103.7
60 mm	123
60 mm	98.4
60 mm	76.6
60 mm	116
60 mm	116.6
60 mm	122.2
60 mm	114.4
60 mm	170.1
60 mm	37.6
60 mm	127.7
60 mm	42.5
60 mm	21.5
60 mm	109.3
60 mm	81
60 mm	82.6
60 mm	119.2
60 mm	138.7
60 mm	63
60 mm	119.2
60 mm	74.9
60 mm	151.5
60 mm	149.9
60 mm	46.2
60 mm	110.4
80 mm	104.8	2019.05.13	Taiwan
80 mm	97.3	129
80 mm	156.6
80 mm	47.7
80 mm	57.3
80 mm	21.5
80 mm	169.2
80 mm	116.2
80 mm	86.3
80 mm	115.1
80 mm	98
80 mm	116.5
80 mm	97.9
80 mm	129.8
80 mm	94
80 mm	178.9
80 mm	39.4
80 mm	19
80 mm	19.7
80 mm	11.4
80 mm	72.8
80 mm	80.7
80 mm	65.8
80 mm	137.4
80 mm	113
80 mm	139
80 mm	167.9
80 mm	175.1
80 mm	34.6
80 mm	25
80 mm	125.3
80 mm	16.9
80 mm	94.6
80 mm	95.5
80 mm	155
80 mm	87.3
80 mm	70.8
80 mm	120.9
80 mm	133.4
80 mm	93.6
80 mm	62.6
80 mm	27
80 mm	105.5
80 mm	47.2
80 mm	8
80 mm	135.9
80 mm	43.7
80 mm	79.6
80 mm	123.8
80 mm	64.7
80 mm	132.5
80 mm	71
80 mm	123
80 mm	126.7
80 mm	79.6
80 mm	3.5
80 mm	59.6
80 mm	76.4
80 mm	48.6
80 mm	35.5
80 mm	147.9
80 mm	77.4
80 mm	159.8
80 mm	70.4
80 mm	138.4
80 mm	71.4
80 mm	145.5
80 mm	135.9
80 mm	67.9
80 mm	38.9
80 mm	142.3
80 mm	170.9
80 mm	59
80 mm	120.8
80 mm	79
80 mm	150
80 mm	138.4
80 mm	30.1
80 mm	155.2
80 mm	178.2
80 mm	92.6
80 mm	159.2
80 mm	105.8
80 mm	27.9
80 mm	36
80 mm	73.3
80 mm	134.8
80 mm	148.6
80 mm	142.2
80 mm	57.3
80 mm	96.1
80 mm	16.2
80 mm	20.1
80 mm	24.5
80 mm	122.2
80 mm	89.1
80 mm	34.1
80 mm	89.1
80 mm	26.6
80 mm	9.9
80 mm	153.1
80 mm	100.9
80 mm	167.3
80 mm	125.4
80 mm	104.9
80 mm	146.8
80 mm	158.2
80 mm	178
80 mm	0.1
80 mm	155.8
80 mm	110.3
80 mm	178.2
80 mm	95
80 mm	86.3
80 mm	144.2
80 mm	41
80 mm	89.7
80 mm	162.2
80 mm	103.4
80 mm	152.1
80 mm	133
80 mm	105.5
80 mm	44.4
80 mm	120
80 mm	15
80 mm	112.7
80 mm	119
80 mm	131.4
80 mm	160.3
100 mm	176.8	2019.05.13	Taiwan
100 mm	138.4	133
100 mm	104.7
100 mm	167.1
100 mm	104.4
100 mm	3.1
100 mm	21.8
100 mm	155.3
100 mm	87.2
100 mm	152.1
100 mm	37.7
100 mm	99.4
100 mm	113.4
100 mm	5.8
100 mm	110.6
100 mm	65.2
100 mm	8.9
100 mm	88.1
100 mm	34.7
100 mm	22.2
100 mm	37
100 mm	26.4
100 mm	34
100 mm	7.7
100 mm	114.3
100 mm	50.7
100 mm	96.9
100 mm	125.1
100 mm	89.8
100 mm	96.4
100 mm	80.1
100 mm	22.3
100 mm	88.3
100 mm	153.5
100 mm	157.3
100 mm	48.7
100 mm	37.5
100 mm	101.7
100 mm	115.3
100 mm	75.1
100 mm	37.1
100 mm	170.6
100 mm	14.8
100 mm	19
100 mm	25.6
100 mm	30
100 mm	111.8
100 mm	103.3
100 mm	9.4
100 mm	167.6
100 mm	131.2
100 mm	132.8
100 mm	11.4
100 mm	154.9
100 mm	168.2
100 mm	177.2
100 mm	154.6
100 mm	141.4
100 mm	92.4
100 mm	32
100 mm	71.7
100 mm	24.1
100 mm	5.6
100 mm	169
100 mm	54.2
100 mm	53.2
100 mm	59.9
100 mm	84.1
100 mm	116.7
100 mm	4.5
100 mm	151.6
100 mm	100.6
100 mm	153.7
100 mm	62.6
100 mm	80.3
100 mm	9.8
100 mm	31.9
100 mm	119.3
100 mm	59.5
100 mm	161.7
100 mm	21.3
100 mm	177.9
100 mm	97.2
100 mm	127.2
100 mm	179.9
100 mm	51.8
100 mm	74.6
100 mm	83.7
100 mm	137.5
100 mm	147.3
100 mm	18
100 mm	32.1
100 mm	64.7
100 mm	10.2
100 mm	93.9
100 mm	60.5
100 mm	31.6
100 mm	37.6
100 mm	162.9
100 mm	121.6
100 mm	84.3
100 mm	164.2
100 mm	18.7
100 mm	134.2
100 mm	132.5
100 mm	101.1
100 mm	33.2
100 mm	107.5
100 mm	54
100 mm	24.1
100 mm	38.3
100 mm	161.1
100 mm	12.9
100 mm	43.6
100 mm	9.7
100 mm	79.5
100 mm	2.4
100 mm	161.5
100 mm	35.4
100 mm	16.8
100 mm	55.3
100 mm	82.1
100 mm	18.3
100 mm	179.2
100 mm	59.8
100 mm	53.5
100 mm	11.2
100 mm	53.7
100 mm	8.3
100 mm	91
100 mm	137.1
100 mm	113.6
100 mm	16.2

## Sheet: Fig.3b2
Paralyzed wild-type (Heat-shocked)
Depth Beneath the Surface	Theta	Date	Location
120 mm	14.6	2019.05.13	Taiwan
120 mm	139.9	125
120 mm	162.9
120 mm	96.1
120 mm	19.6
120 mm	148.6
120 mm	60.9
120 mm	52.9
120 mm	134.3
120 mm	1.9
120 mm	8.7
120 mm	120.2
120 mm	108.6
120 mm	94.7
120 mm	131.3
120 mm	127.3
120 mm	140.6
120 mm	51.8
120 mm	124.7
120 mm	100.2
120 mm	71.4
120 mm	11.1
120 mm	140.4
120 mm	60.8
120 mm	109.4
120 mm	133.4
120 mm	18.9
120 mm	23
120 mm	98.9
120 mm	87.3
120 mm	160.3
120 mm	143.8
120 mm	132.2
120 mm	9.2
120 mm	13.1
120 mm	15.9
120 mm	143.7
120 mm	169.7
120 mm	123.1
120 mm	23.8
120 mm	130.1
120 mm	19.9
120 mm	21.1
120 mm	115.3
120 mm	59.2
120 mm	117.7
120 mm	134.8
120 mm	105
120 mm	133.2
120 mm	42.3
120 mm	132.3
120 mm	174.7
120 mm	156
120 mm	15.5
120 mm	66
120 mm	66.5
120 mm	123.3
120 mm	107.6
120 mm	142.1
120 mm	66.2
120 mm	37.1
120 mm	15.6
120 mm	138.9
120 mm	37
120 mm	69.9
120 mm	99.3
120 mm	41.2
120 mm	115.5
120 mm	87.2
120 mm	27.3
120 mm	140.7
120 mm	18.1
120 mm	52.9
120 mm	42.7
120 mm	95.6
120 mm	16.5
120 mm	73
120 mm	18.9
120 mm	20.2
120 mm	141.2
120 mm	52.5
120 mm	108.6
120 mm	173.6
120 mm	77.8
120 mm	125.1
120 mm	136.5
120 mm	77.9
120 mm	118
120 mm	19.8
120 mm	168.1
120 mm	33.7
120 mm	47.9
120 mm	143.6
120 mm	87.8
120 mm	138.4
120 mm	71.3
120 mm	49.1
120 mm	6.7
120 mm	121.2
120 mm	77.3
120 mm	81.3
120 mm	109.8
120 mm	10.7
120 mm	56.8
120 mm	139.1
120 mm	125.4
120 mm	22.6
120 mm	23.4
120 mm	16.6
120 mm	1.4
120 mm	76.2
120 mm	118
120 mm	130.1
120 mm	95.6
120 mm	19.6
120 mm	113.7
120 mm	22.8
120 mm	24.2
120 mm	17.7
120 mm	25.6
120 mm	30.3
120 mm	35.3
120 mm	57.1
120 mm	57
120 mm	39.2
140 mm	45.2	2019.05.13	Taiwan
140 mm	160.7	128
140 mm	126.6
140 mm	100
140 mm	33.2
140 mm	38.2
140 mm	13.9
140 mm	164.5
140 mm	127.2
140 mm	100.4
140 mm	56.4
140 mm	29.9
140 mm	112
140 mm	177.8
140 mm	30.7
140 mm	46.4
140 mm	71.4
140 mm	13.3
140 mm	123.1
140 mm	72.4
140 mm	176.9
140 mm	72.4
140 mm	111.7
140 mm	27.8
140 mm	68.6
140 mm	29
140 mm	136.5
140 mm	156.8
140 mm	63.1
140 mm	123.4
140 mm	52.9
140 mm	95.5
140 mm	149.8
140 mm	107.5
140 mm	60.4
140 mm	53.9
140 mm	81.5
140 mm	76.1
140 mm	64.7
140 mm	100.5
140 mm	133.7
140 mm	76.4
140 mm	77.3
140 mm	22.5
140 mm	4.4
140 mm	52.2
140 mm	57.2
140 mm	117.7
140 mm	172.2
140 mm	168.4
140 mm	82.4
140 mm	43.3
140 mm	137.5
140 mm	136.7
140 mm	133.3
140 mm	133.9
140 mm	19.1
140 mm	122.7
140 mm	83.4
140 mm	38.2
140 mm	17.7
140 mm	148.2
140 mm	31.5
140 mm	29.4
140 mm	119.9
140 mm	161
140 mm	93
140 mm	126.5
140 mm	27.6
140 mm	171.6
140 mm	97.4
140 mm	122.4
140 mm	6.6
140 mm	145.7
140 mm	134.8
140 mm	21.6
140 mm	94.5
140 mm	58.7
140 mm	98.4
140 mm	71.8
140 mm	74.7
140 mm	32.5
140 mm	46
140 mm	3.7
140 mm	166.3
140 mm	117.7
140 mm	167.9
140 mm	29.4
140 mm	165.8
140 mm	143
140 mm	103.9
140 mm	79.2
140 mm	46.4
140 mm	135.4
140 mm	41.2
140 mm	11.6
140 mm	138.1
140 mm	120.8
140 mm	128.7
140 mm	115.6
140 mm	75.4
140 mm	70.3
140 mm	146.9
140 mm	57.1
140 mm	146.6
140 mm	142
140 mm	153.4
140 mm	91
140 mm	114.4
140 mm	171.2
140 mm	79.9
140 mm	10.8
140 mm	156
140 mm	113.6
140 mm	63.9
140 mm	179.5
140 mm	40.4
140 mm	117.4
140 mm	108.9
140 mm	69.7
140 mm	25.6
140 mm	4.5
140 mm	75.8
140 mm	33.1
140 mm	130.6
140 mm	66.7
140 mm	151.5
140 mm	132.2
160 mm	102.785	2019.05.13	Taiwan
160 mm	102.8	134
160 mm	31.8
160 mm	172.3
160 mm	47.8
160 mm	166.4
160 mm	40.3
160 mm	67.2
160 mm	15.8
160 mm	115.2
160 mm	32.5
160 mm	8.1
160 mm	130.2
160 mm	62.5
160 mm	118.9
160 mm	69.1
160 mm	112.9
160 mm	3.9
160 mm	163.9
160 mm	144.1
160 mm	134.3
160 mm	146.4
160 mm	69
160 mm	111.1
160 mm	103.6
160 mm	95.4
160 mm	49.5
160 mm	44.8
160 mm	81.3
160 mm	41
160 mm	144.8
160 mm	177.5
160 mm	5.4
160 mm	96.4
160 mm	15.7
160 mm	144.4
160 mm	178
160 mm	12.1
160 mm	169.1
160 mm	3.3
160 mm	123.1
160 mm	141.1
160 mm	96.1
160 mm	159.4
160 mm	161.8
160 mm	112.7
160 mm	24.8
160 mm	39.2
160 mm	32.8
160 mm	7.5
160 mm	19.2
160 mm	111
160 mm	169.1
160 mm	63.8
160 mm	73.9
160 mm	177.2
160 mm	170.2
160 mm	121.8
160 mm	177.9
160 mm	138
160 mm	60.6
160 mm	119.2
160 mm	43.9
160 mm	53.2
160 mm	122.4
160 mm	95
160 mm	74.1
160 mm	108.5
160 mm	135.1
160 mm	105
160 mm	99.3
160 mm	105
160 mm	92.1
160 mm	14.9
160 mm	129.5
160 mm	179.3
160 mm	63.8
160 mm	174.8
160 mm	62.4
160 mm	159.6
160 mm	81.8
160 mm	74.4
160 mm	39.2
160 mm	22.6
160 mm	55.6
160 mm	130.7
160 mm	140.9
160 mm	124.9
160 mm	1.8
160 mm	151.8
160 mm	166
160 mm	138.8
160 mm	7.7
160 mm	68.1
160 mm	126.8
160 mm	131.3
160 mm	40.4
160 mm	48.4
160 mm	121.1
160 mm	85.9
160 mm	112.3
160 mm	42.6
160 mm	31.9
160 mm	149.3
160 mm	138
160 mm	168.2
160 mm	19.4
160 mm	32.8
160 mm	17.8
160 mm	88.2
160 mm	34.8
160 mm	161.3
160 mm	17.8
160 mm	7.9
160 mm	100.3
160 mm	139
160 mm	56.1
160 mm	32.2
160 mm	61
160 mm	37.8
160 mm	91.8
160 mm	163.1
160 mm	113.2
160 mm	18.3
160 mm	70.4
160 mm	9.8
160 mm	90.2
160 mm	77.7
160 mm	179.6
160 mm	146.1
160 mm	87.4
160 mm	161
160 mm	24.8
160 mm	70.2
180 mm	166.9	2019.05.13	Taiwan
180 mm	165.1	127
180 mm	128.4
180 mm	111.3
180 mm	61.8
180 mm	168.5
180 mm	22.5
180 mm	131.5
180 mm	116.4
180 mm	150
180 mm	71.7
180 mm	135
180 mm	150.3
180 mm	58
180 mm	99.4
180 mm	176.2
180 mm	98.9
180 mm	59.5
180 mm	111.5
180 mm	64.9
180 mm	136.2
180 mm	74.5
180 mm	88.6
180 mm	125.1
180 mm	175.1
180 mm	59
180 mm	150.8
180 mm	133
180 mm	171.8
180 mm	5.7
180 mm	64.2
180 mm	119.3
180 mm	50.7
180 mm	41.5
180 mm	128
180 mm	112.4
180 mm	106.3
180 mm	118.9
180 mm	8.6
180 mm	62.8
180 mm	81.2
180 mm	43.4
180 mm	128.7
180 mm	154.1
180 mm	50.7
180 mm	131.6
180 mm	24.8
180 mm	150.6
180 mm	24.9
180 mm	105.9
180 mm	65.9
180 mm	145.2
180 mm	90.7
180 mm	88.1
180 mm	157.9
180 mm	63.6
180 mm	80.9
180 mm	173.4
180 mm	7.6
180 mm	175.1
180 mm	34.1
180 mm	120.1
180 mm	105.6
180 mm	121.5
180 mm	65
180 mm	111.7
180 mm	146
180 mm	3.5
180 mm	15.1
180 mm	175.5
180 mm	117.2
180 mm	41.6
180 mm	72.6
180 mm	22
180 mm	48.3
180 mm	46.4
180 mm	59.7
180 mm	27.4
180 mm	62.6
180 mm	21.9
180 mm	159.1
180 mm	17
180 mm	167.4
180 mm	71.8
180 mm	8.5
180 mm	61.6
180 mm	132.5
180 mm	143
180 mm	98.1
180 mm	123.5
180 mm	160.9
180 mm	9.9
180 mm	54.7
180 mm	8.3
180 mm	35.2
180 mm	129.6
180 mm	129.9
180 mm	158
180 mm	104.8
180 mm	12.7
180 mm	166.1
180 mm	144.1
180 mm	51.5
180 mm	97.9
180 mm	177.3
180 mm	128.8
180 mm	151
180 mm	78
180 mm	84.7
180 mm	100.9
180 mm	48.4
180 mm	134.8
180 mm	90.7
180 mm	116.4
180 mm	55.4
180 mm	25
180 mm	85.6
180 mm	65.2
180 mm	141.9
180 mm	140.5
180 mm	120.3
180 mm	24
180 mm	3.9
180 mm	100.8
180 mm	54.1
180 mm	169.1
180 mm	176.6
200 mm	97.9	2019.05.13	Taiwan
200 mm	79.9	132
200 mm	90
200 mm	123.7
200 mm	81.9
200 mm	96
200 mm	62.7
200 mm	90
200 mm	105.9
200 mm	62.1
200 mm	90
200 mm	73.1
200 mm	59.6
200 mm	97.7
200 mm	73.6
200 mm	64.2
200 mm	132.1
200 mm	39
200 mm	49.6
200 mm	142.8
200 mm	55.2
200 mm	146.3
200 mm	37.7
200 mm	142.5
200 mm	35.2
200 mm	148.2
200 mm	37.4
200 mm	135
200 mm	90
200 mm	97.6
200 mm	150.9
200 mm	8.1
200 mm	120.7
200 mm	90
200 mm	117.6
200 mm	47.1
200 mm	1.2
200 mm	168.4
200 mm	101.3
200 mm	75.3
200 mm	53.8
200 mm	121
200 mm	123.7
200 mm	41.4
200 mm	127.3
200 mm	47
200 mm	66.4
200 mm	109.3
200 mm	135
200 mm	34.7
200 mm	90
200 mm	95.7
200 mm	155.6
200 mm	22.6
200 mm	90
200 mm	90
200 mm	36.4
200 mm	127.6
200 mm	0
200 mm	164.9
200 mm	160.9
200 mm	16.4
200 mm	177.6
200 mm	0
200 mm	131.6
200 mm	42.7
200 mm	114
200 mm	74.5
200 mm	55.6
200 mm	111.8
200 mm	67.9
200 mm	123.7
200 mm	68.4
200 mm	109.4
200 mm	103.4
200 mm	76
200 mm	170.9
200 mm	17.5
200 mm	128.2
200 mm	63.4
200 mm	103.6
200 mm	80.1
200 mm	167.5
200 mm	0
200 mm	132.3
200 mm	42.5
200 mm	174.8
200 mm	5.7
200 mm	139.9
200 mm	35.5
200 mm	158.2
200 mm	24
200 mm	113.5
200 mm	69.1
200 mm	61.7
200 mm	102.8
200 mm	90
200 mm	90
200 mm	161.6
200 mm	15.5
200 mm	96.3
200 mm	78.7
200 mm	112.5
200 mm	69.4
200 mm	70.3
200 mm	107.5
200 mm	54.7
200 mm	123.7
200 mm	95.2
200 mm	101.7
200 mm	140.7
200 mm	52.1
200 mm	57.5
200 mm	139.4
200 mm	81.6
200 mm	102.5
200 mm	145.2
200 mm	43.5
200 mm	2.9
200 mm	167.9
200 mm	115
200 mm	23.2
200 mm	129.5
200 mm	36.3
200 mm	136.5
200 mm	25.8
200 mm	149.5
200 mm	39.5
200 mm	7.1
200 mm	176.1
200 mm	143.1
200 mm	0

## Sheet: Fig.5
wild-type (LUDOX HS-40)
Time from release	Theta	Date	Location
0 s	115.3	2018.03.17	Upenn
0 s	110.4	31
0 s	88.5
0 s	89.4
0 s	133.6
0 s	94.9
0 s	81.3
0 s	168.5
0 s	75.8
0 s	109.4
0 s	111.3
0 s	97
0 s	158.9
0 s	80.5
0 s	169.7
0 s	162
0 s	43.6
0 s	119.4
0 s	124.8
0 s	103
0 s	40.5
0 s	63.1
0 s	137.9
0 s	93.3
0 s	89.5
0 s	92.7
0 s	105.5
0 s	106.7
0 s	76.3
0 s	82.4
0 s	95.1
5 s	108.4	2018.03.17	Upenn
5 s	86.6	30
5 s	86.4
5 s	94.8
5 s	152.2
5 s	64.8
5 s	101.9
5 s	161.8
5 s	167.7
5 s	172.5
5 s	96.3
5 s	155.1
5 s	91.1
5 s	164.8
5 s	161.4
5 s	125
5 s	9.8
5 s	148.1
5 s	124.9
5 s	85.6
5 s	166.1
5 s	96.1
5 s	53.5
5 s	119.1
5 s	108.6
5 s	81.5
5 s	164.1
5 s	85
5 s	176.1
5 s	61.5
10 s	108	2018.03.17	Upenn
10 s	121.6	36
10 s	148.8
10 s	116
10 s	76.5
10 s	149.9
10 s	144.1
10 s	169.6
10 s	119.8
10 s	82.7
10 s	98.4
10 s	147
10 s	126.8
10 s	58.8
10 s	123.4
10 s	102.4
10 s	87.9
10 s	102.2
10 s	131.6
10 s	170.3
10 s	173.7
10 s	146.5
10 s	144.4
10 s	117.6
10 s	170
10 s	70.1
10 s	140.4
10 s	50.1
10 s	125.1
10 s	155.2
10 s	163.4
10 s	150.8
10 s	165.3
10 s	97.2
10 s	179.2
10 s	143.9

## Sheet: Fig. S5
wild-type					wild-type					wild-type
Depth Beneath the Surface	Theta	Date	Location		Depth Beneath the Surface	Theta	Date	Location		Depth Beneath the Surface	Theta	Date	Location
40 mm	167.3	2017.11.10	Upenn		40 mm	146.3	2018.01.29	Upenn		40 mm	169.4	2018.12.17	Taiwan
40 mm	170.6	87			40 mm	143.5	43			40 mm	166	119
40 mm	161.4				40 mm	84.3				40 mm	180
40 mm	138.8				40 mm	106.6				40 mm	150.9
40 mm	166.6				40 mm	133.2				40 mm	107.9
40 mm	96.2				40 mm	141.7				40 mm	170.9
40 mm	93.8				40 mm	85.7				40 mm	176.3
40 mm	116.9				40 mm	155				40 mm	170.9
40 mm	150.1				40 mm	123.7				40 mm	158.9
40 mm	173.1				40 mm	114.6				40 mm	68.2
40 mm	164.8				40 mm	153.6				40 mm	117.5
40 mm	160.4				40 mm	165.9				40 mm	149
40 mm	62.4				40 mm	157.4				40 mm	177.6
40 mm	155.7				40 mm	136				40 mm	159.4
40 mm	160.4				40 mm	165.1				40 mm	130.6
40 mm	163.7				40 mm	158.3				40 mm	150.8
40 mm	104.4				40 mm	111.4				40 mm	176.1
40 mm	177.5				40 mm	161.8				40 mm	76.8
40 mm	153.7				40 mm	166.9				40 mm	155.2
40 mm	113.7				40 mm	156.4				40 mm	171
40 mm	114.4				40 mm	75.6				40 mm	12.3
40 mm	166.4				40 mm	166.2				40 mm	126.1
40 mm	102.4				40 mm	165				40 mm	151.5
40 mm	169.7				40 mm	152.4				40 mm	24.6
40 mm	165				40 mm	102.7				40 mm	164.9
40 mm	173.7				40 mm	154.8				40 mm	151.1
40 mm	138				40 mm	144.2				40 mm	180
40 mm	124				40 mm	129.9				40 mm	84.3
40 mm	140.4				40 mm	118.7				40 mm	161.6
40 mm	122.8				40 mm	171.4				40 mm	176.5
40 mm	121.4				40 mm	114.7				40 mm	152.6
40 mm	139.2				40 mm	169.4				40 mm	157.8
40 mm	126.3				40 mm	169.3				40 mm	172.1
40 mm	143				40 mm	162.2				40 mm	146.3
40 mm	145.4				40 mm	121.8				40 mm	153.4
40 mm	143.7				40 mm	171.8				40 mm	180
40 mm	108				40 mm	167.7				40 mm	151.6
40 mm	136.8				40 mm	130				40 mm	94.6
40 mm	164.2				40 mm	140.6				40 mm	62.2
40 mm	169.3				40 mm	162.2				40 mm	171
40 mm	172.6				40 mm	170.5				40 mm	176.5
40 mm	163.4				40 mm	164.5				40 mm	162.2
40 mm	140.8				40 mm	139.5				40 mm	171.5
40 mm	168.6									40 mm	167.8
40 mm	98.2									40 mm	168.7
40 mm	95.8									40 mm	174
40 mm	118.9									40 mm	155.1
40 mm	152.1									40 mm	148
40 mm	175.1									40 mm	177.6
40 mm	166.8									40 mm	163.8
40 mm	162.4									40 mm	45
40 mm	64.4									40 mm	157.1
40 mm	157.7									40 mm	175.7
40 mm	162.4									40 mm	171.5
40 mm	165.7									40 mm	171.4
40 mm	106.4									40 mm	133.6
40 mm	179.5									40 mm	123.7
40 mm	155.7									40 mm	122.9
40 mm	115.7									40 mm	124.5
40 mm	116.4									40 mm	166.3
40 mm	168.4									40 mm	15.1
40 mm	104.4									40 mm	168.3
40 mm	171.7									40 mm	159.1
40 mm	167									40 mm	90
40 mm	175.7									40 mm	132.7
40 mm	140									40 mm	104.9
40 mm	126									40 mm	173.3
40 mm	142.4									40 mm	176.2
40 mm	124.8									40 mm	171.9
40 mm	123.4									40 mm	114.8
40 mm	141.2									40 mm	180
40 mm	128.3									40 mm	163.5
40 mm	145									40 mm	104.9
40 mm	147.4									40 mm	161
40 mm	145.7									40 mm	147.1
40 mm	110									40 mm	162.9
40 mm	138.8									40 mm	169.4
40 mm	143									40 mm	143.5
40 mm	145.4									40 mm	159
40 mm	143.7									40 mm	159.8
40 mm	108									40 mm	156.8
40 mm	136.8									40 mm	162.8
40 mm	164.2									40 mm	161
40 mm	169.3									40 mm	45
40 mm	172.6									40 mm	154.1
40 mm	163.4									40 mm	175.9
40 mm	140.8									40 mm	86.2
										40 mm	135
										40 mm	148
										40 mm	104.5
										40 mm	140.9
										40 mm	137.7
										40 mm	176.8
										40 mm	116.6
										40 mm	67.4
										40 mm	101.3
										40 mm	159.3
										40 mm	173.7
										40 mm	175.1
										40 mm	172.6
										40 mm	145.8
										40 mm	91.6
										40 mm	115.7
										40 mm	124.7
										40 mm	162.1
										40 mm	144.8
										40 mm	129.4
										40 mm	126.9
										40 mm	162.1
										40 mm	164.5
										40 mm	105.6
										40 mm	180
										40 mm	118.3
										40 mm	151.6
										40 mm	160.9
										40 mm	147
										40 mm	102.1
										40 mm	178.6
										40 mm	164.9
										40 mm
										40 mm
										40 mm
										40 mm
										40 mm
										40 mm
										40 mm
										40 mm
										40 mm
										40 mm
										40 mm
										40 mm
										40 mm
										40 mm
										40 mm
										40 mm
										40 mm
										40 mm
										40 mm
										40 mm
										40 mm
										40 mm
										40 mm
										40 mm
										40 mm
										40 mm
										40 mm
										40 mm
										40 mm
										40 mm
										40 mm
										40 mm
										40 mm
										40 mm
										40 mm
										40 mm
										40 mm
										40 mm
										40 mm
										40 mm
										40 mm
										40 mm
										40 mm
										40 mm
										40 mm
										40 mm
										40 mm
										40 mm
										40 mm
										40 mm
										40 mm
										40 mm
										40 mm
										40 mm
										40 mm
										40 mm
										40 mm
										40 mm
										40 mm
										40 mm
										40 mm
										40 mm
										40 mm
										40 mm
										40 mm
										40 mm
										40 mm
										40 mm
										40 mm
										40 mm
										40 mm
										40 mm
										40 mm
										40 mm
										40 mm
										40 mm
										40 mm
										40 mm
										40 mm
										40 mm
										40 mm
										40 mm
										40 mm
										40 mm
										40 mm
										40 mm
										40 mm
										40 mm
										40 mm
										40 mm
										40 mm
										40 mm
										40 mm
										40 mm
										40 mm
										40 mm
										40 mm
										40 mm
										40 mm
										40 mm
										40 mm
										40 mm
										40 mm
										40 mm
										40 mm
										40 mm
										40 mm
										40 mm
										40 mm
										40 mm
										40 mm
										40 mm
										40 mm
										40 mm
										40 mm
										40 mm
										40 mm
										40 mm
										40 mm

## Sheet: Fig. S6
wild-type
Depth Beneath the Surface	azimuthal angle	Date	Location
40 mm	213.7	2017.11.10	Upenn
40 mm	104	45
40 mm	76
40 mm	284
40 mm	16.7
40 mm	81
40 mm	126.9
40 mm	21.4
40 mm	95.7
40 mm	273.1
40 mm	272.9
40 mm	265.4
40 mm	20.6
40 mm	58.7
40 mm	234.8
40 mm	249.4
40 mm	67.2
40 mm	262.9
40 mm	146.3
40 mm	171.9
40 mm	37.9
40 mm	87.5
40 mm	60.3
40 mm	45
40 mm	37.9
40 mm	190.3
40 mm	307.2
40 mm	146.3
40 mm	262.9
40 mm	249.4
40 mm	249.4
40 mm	16.7
40 mm	197.2
40 mm	213.7
40 mm	126.9
40 mm	104
40 mm	171
40 mm	341.4
40 mm	340.6
40 mm	234.8
40 mm	21.4
40 mm	321
40 mm	234.8
40 mm	350.6
40 mm	300.6

## Sheet: Fig. S9
wild-type
Depth Beneath the Surface	Theta	Date	Location
120 mm	102.3	2019.05.13	Taiwan
120 mm	176.9	122
120 mm	156.4
120 mm	171.4
120 mm	180
120 mm	163.3
120 mm	176.3
120 mm	55.8
120 mm	130.6
120 mm	135
120 mm	154.4
120 mm	161.6
120 mm	149.6
120 mm	166.8
120 mm	177.6
120 mm	170
120 mm	159.8
120 mm	164.4
120 mm	167.9
120 mm	159.8
120 mm	170
120 mm	169.2
120 mm	133.9
120 mm	170
120 mm	64.8
120 mm	152.7
120 mm	144.2
120 mm	177.1
120 mm	169.1
120 mm	171.5
120 mm	112.4
120 mm	136.8
120 mm	180
120 mm	165.3
120 mm	156.8
120 mm	164.1
120 mm	155.4
120 mm	180
120 mm	180
120 mm	177.6
120 mm	172.9
120 mm	174.5
120 mm	150.5
120 mm	174.3
120 mm	177.8
120 mm	162.9
120 mm	132.3
120 mm	141
120 mm	116.6
120 mm	79.9
120 mm	157.8
120 mm	159.1
120 mm	151.7
120 mm	158.2
120 mm	169.4
120 mm	180
120 mm	169.4
120 mm	171.6
120 mm	170
120 mm	180
120 mm	163
120 mm	146.3
120 mm	150.6
120 mm	160.8
120 mm	154.2
120 mm	105.1
120 mm	163.7
120 mm	173.1
120 mm	152
120 mm	147.2
120 mm	173.5
120 mm	166.6
120 mm	150.3
120 mm	152.4
120 mm	152
120 mm	95.2
120 mm	133.6
120 mm	177.2
120 mm	173.9
120 mm	143.1
120 mm	166.4
120 mm	156.8
120 mm	164.9
120 mm	168
120 mm	125.2
120 mm	163.6
120 mm	163.6
120 mm	165.1
120 mm	174.8
120 mm	142.6
120 mm	135
120 mm	132.9
120 mm	111.8
120 mm	99.5
120 mm	146.3
120 mm	180
120 mm	163.3
120 mm	167.5
120 mm	180
120 mm	108.4
120 mm	166
120 mm	156
120 mm	147.5
120 mm	150.9
120 mm	163.5
120 mm	170.1
120 mm	161.6
120 mm	155.7
120 mm	155
120 mm	148.7
120 mm	167.2
120 mm	146.3
120 mm	53.1
120 mm	164.7
120 mm	155.6
120 mm	180
120 mm	168.7
120 mm	180
120 mm	180
120 mm	170.1
120 mm	180
120 mm	93
140 mm	155	2019.05.13	Taiwan
140 mm	148.7	122
140 mm	167.2
140 mm	146.3
140 mm	53.1
140 mm	164.7
140 mm	155.6
140 mm	180
140 mm	168.7
140 mm	180
140 mm	180
140 mm	170.1
140 mm	180
140 mm	93
140 mm	162
140 mm	176.6
140 mm	172.2
140 mm	175.4
140 mm	176.4
140 mm	173.5
140 mm	169
140 mm	180
140 mm	172.5
140 mm	173.2
140 mm	172.2
140 mm	137.1
140 mm	76.5
140 mm	180
140 mm	168.7
140 mm	180
140 mm	160.6
140 mm	92.5
140 mm	132.5
140 mm	176.8
140 mm	31
140 mm	174
140 mm	103.5
140 mm	167.3
140 mm	161.6
140 mm	177.8
140 mm	165.4
140 mm	161
140 mm	175.6
140 mm	157.8
140 mm	174
140 mm	180
140 mm	168.2
140 mm	150.5
140 mm	165.1
140 mm	154.5
140 mm	172.9
140 mm	168.1
140 mm	164.1
140 mm	180
140 mm	166.5
140 mm	108.4
140 mm	130.6
140 mm	124.5
140 mm	124.7
140 mm	140.9
140 mm	170
140 mm	161.6
140 mm	162.6
140 mm	148.2
140 mm	172.4
140 mm	164.1
140 mm	137.4
140 mm	161.6
140 mm	180
140 mm	169.9
140 mm	171.3
140 mm	161.1
140 mm	157.6
140 mm	170.8
140 mm	173.2
140 mm	175.8
140 mm	155.2
140 mm	96.3
140 mm	130.5
140 mm	146.3
140 mm	180
140 mm	162.4
140 mm	165
140 mm	174.3
140 mm	159.1
140 mm	154.3
140 mm	125.5
140 mm	170.5
140 mm	173.3
140 mm	139.1
140 mm	105.6
140 mm	175.2
140 mm	157.8
140 mm	177.4
140 mm	170
140 mm	156
140 mm	129.8
140 mm	174
140 mm	178
140 mm	167.7
140 mm	164.4
140 mm	166.4
140 mm	156.5
140 mm	130.5
140 mm	126.2
140 mm	173.7
140 mm	140.1
140 mm	137.4
140 mm	179.1
140 mm	165.6
140 mm	167.4
140 mm	131.6
140 mm	125.5
140 mm	174.8
140 mm	141.9
140 mm	140
140 mm	146.7
140 mm	94
140 mm	166.1
140 mm	177.5
140 mm	95.5
140 mm	123.5
160 mm	136.3	2019.05.13	Taiwan
160 mm	157.8	124
160 mm	157.2
160 mm	180
160 mm	131.2
160 mm	178.7
160 mm	180
160 mm	96.5
160 mm	63.4
160 mm	162.8
160 mm	176.1
160 mm	175.2
160 mm	159.8
160 mm	172.5
160 mm	154.9
160 mm	177.9
160 mm	149.9
160 mm	175.2
160 mm	147.5
160 mm	163.3
160 mm	173.3
160 mm	160.9
160 mm	157.7
160 mm	116.6
160 mm	111.4
160 mm	177.5
160 mm	175.1
160 mm	161.1
160 mm	158.2
160 mm	173.4
160 mm	146.8
160 mm	121.6
160 mm	175.1
160 mm	173.7
160 mm	158.2
160 mm	158.5
160 mm	173.9
160 mm	172.2
160 mm	176
160 mm	158.2
160 mm	156.4
160 mm	150.3
160 mm	174.8
160 mm	153.8
160 mm	155.9
160 mm	152.7
160 mm	167.3
160 mm	123.7
160 mm	161.6
160 mm	176.8
160 mm	106.4
160 mm	163.1
160 mm	165.5
160 mm	155
160 mm	120.1
160 mm	175.9
160 mm	114.1
160 mm	141.8
160 mm	176.4
160 mm	161.6
160 mm	160.5
160 mm	164.7
160 mm	177.3
160 mm	131.6
160 mm	176.2
160 mm	176.2
160 mm	147
160 mm	166
160 mm	155.1
160 mm	176.4
160 mm	146
160 mm	164.7
160 mm	180
160 mm	159.7
160 mm	101.9
160 mm	151.1
160 mm	168.7
160 mm	158.7
160 mm	161.1
160 mm	178.8
160 mm	157.9
160 mm	150.1
160 mm	146.3
160 mm	163.8
160 mm	150.3
160 mm	177.8
160 mm	150.9
160 mm	156
160 mm	141.5
160 mm	164.4
160 mm	176
160 mm	156
160 mm	57
160 mm	180
160 mm	68.1
160 mm	149.4
160 mm	157.2
160 mm	147.3
160 mm	148.4
160 mm	126.5
160 mm	141.3
160 mm	172.4
160 mm	151.3
160 mm	144.5
160 mm	180
160 mm	180
160 mm	152.1
160 mm	101.2
160 mm	160.5
160 mm	151.2
160 mm	177.1
160 mm	141.9
160 mm	132.5
160 mm	177.4
160 mm	151.5
160 mm	155.7
160 mm	130.7
160 mm	148.5
160 mm	175.4
160 mm	174.3
160 mm	155.3
160 mm	153.5
160 mm	130.7
160 mm	110.6
180 mm	173.7	2019.05.13	Taiwan
180 mm	171.9	126
180 mm	173.4
180 mm	155
180 mm	143.6
180 mm	167.9
180 mm	149.7
180 mm	153.4
180 mm	147.5
180 mm	147.8
180 mm	162.2
180 mm	159.8
180 mm	120
180 mm	70.8
180 mm	112.1
180 mm	173.4
180 mm	164.5
180 mm	131.6
180 mm	142.5
180 mm	164.6
180 mm	169.9
180 mm	122.5
180 mm	129.5
180 mm	101.8
180 mm	107.5
180 mm	166.3
180 mm	180
180 mm	180
180 mm	156.8
180 mm	170.9
180 mm	166.8
180 mm	108.4
180 mm	178.5
180 mm	165.4
180 mm	169.2
180 mm	166.6
180 mm	180
180 mm	77.9
180 mm	175.1
180 mm	151.2
180 mm	136.6
180 mm	179.9
180 mm	173.4
180 mm	114
180 mm	105.3
180 mm	173.2
180 mm	128
180 mm	168.9
180 mm	138.7
180 mm	154.1
180 mm	128.2
180 mm	106.5
180 mm	153.4
180 mm	138.9
180 mm	168.4
180 mm	159
180 mm	168.7
180 mm	135
180 mm	156.8
180 mm	155
180 mm	144.5
180 mm	101.3
180 mm	170.1
180 mm	131.6
180 mm	163.1
180 mm	175.6
180 mm	159.4
180 mm	162.1
180 mm	143.1
180 mm	148
180 mm	138
180 mm	144.5
180 mm	153.4
180 mm	173.9
180 mm	168.2
180 mm	163.9
180 mm	177.9
180 mm	169.4
180 mm	154.3
180 mm	169.4
180 mm	167.5
180 mm	173
180 mm	154.5
180 mm	142.4
180 mm	131.8
180 mm	151.4
180 mm	160.8
180 mm	169.4
180 mm	178.2
180 mm	153.1
180 mm	163.8
180 mm	117
180 mm	146.7
180 mm	158.8
180 mm	137.9
180 mm	161.2
180 mm	131.2
180 mm	141.3
180 mm	138.8
180 mm	171.9
180 mm	126.9
180 mm	178.2
180 mm	170
180 mm	168.7
180 mm	112.3
180 mm	136
180 mm	174.2
180 mm	154.1
180 mm	130.8
180 mm	169.3
180 mm	173
180 mm	138
180 mm	122.3
180 mm	172.3
180 mm	150.6
180 mm	131.2
180 mm	141.8
180 mm	166.8
180 mm	158.2
180 mm	142.1
180 mm	117.4
180 mm	173.3
180 mm	166.4
180 mm	172.1
180 mm	167.8
180 mm	166
200 mm	162.1	2019.05.13	Taiwan
200 mm	179.7	124
200 mm	122.7
200 mm	176.4
200 mm	119.1
200 mm	106.5
200 mm	162.5
200 mm	161.6
200 mm	124.8
200 mm	180
200 mm	163.6
200 mm	173.8
200 mm	110.3
200 mm	177.7
200 mm	127.2
200 mm	171
200 mm	101.8
200 mm	177.3
200 mm	127.4
200 mm	140.7
200 mm	180
200 mm	171.9
200 mm	143.7
200 mm	175.8
200 mm	153.4
200 mm	135
200 mm	30.5
200 mm	126.6
200 mm	137.6
200 mm	152.7
200 mm	154.6
200 mm	129.8
200 mm	151.5
200 mm	129.1
200 mm	158.2
200 mm	120.3
200 mm	169.1
200 mm	131.3
200 mm	174.5
200 mm	180
200 mm	107.5
200 mm	170.7
200 mm	157.4
200 mm	160.7
200 mm	180
200 mm	145.5
200 mm	171.7
200 mm	163.5
200 mm	170.5
200 mm	152.4
200 mm	171.3
200 mm	142
200 mm	164.1
200 mm	156.8
200 mm	159.4
200 mm	158.2
200 mm	147.7
200 mm	153.4
200 mm	115.2
200 mm	155.1
200 mm	177.8
200 mm	161.6
200 mm	171
200 mm	160.3
200 mm	105.5
200 mm	168.3
200 mm	128
200 mm	127.3
200 mm	168
200 mm	171.4
200 mm	162.3
200 mm	149.5
200 mm	156
200 mm	171.3
200 mm	175.2
200 mm	172.9
200 mm	176
200 mm	178.4
200 mm	171.6
200 mm	164.1
200 mm	169
200 mm	159.7
200 mm	142
200 mm	169.5
200 mm	174.6
200 mm	150
200 mm	169.9
200 mm	178.3
200 mm	172.1
200 mm	173.3
200 mm	167.9
200 mm	122.1
200 mm	145.1
200 mm	163.6
200 mm	162.5
200 mm	170.9
200 mm	40.9
200 mm	135
200 mm	176.4
200 mm	180
200 mm	132.7
200 mm	145.6
200 mm	150.3
200 mm	166.5
200 mm	152.2
200 mm	143.5
200 mm	90
200 mm	179.5
200 mm	135
200 mm	153.4
200 mm	171.3
200 mm	178
200 mm	167.3
200 mm	158.5
200 mm	168.7
200 mm	153.4
200 mm	159.9
200 mm	147.3
200 mm	155.9
200 mm	175.2
200 mm	165.8
200 mm	180
200 mm	155.6
200 mm	176.6

## Sheet: Fig. S10
wild-type (Glass Test Tube)
Depth Beneath the Surface	Theta	Date	Location
50 mm	145	2020.09.12	Taiwan
50 mm	123.7	133
50 mm	176.7
50 mm	152.9
50 mm	164.9
50 mm	168
50 mm	180
50 mm	122.9
50 mm	75.3
50 mm	180
50 mm	163.1
50 mm	166.8
50 mm	159.9
50 mm	144.2
50 mm	109.8
50 mm	125.1
50 mm	165.5
50 mm	178
50 mm	156.2
50 mm	128.7
50 mm	136.1
50 mm	160.9
50 mm	149.6
50 mm	168.3
50 mm	177.6
50 mm	117.6
50 mm	162.1
50 mm	159.8
50 mm	163.3
50 mm	180
50 mm	117.4
50 mm	173.2
50 mm	169.2
50 mm	141.8
50 mm	154.3
50 mm	171.9
50 mm	107.8
50 mm	90
50 mm	90
50 mm	36.4
50 mm	7.6
50 mm	14
50 mm	141.3
50 mm	155.4
50 mm	3
50 mm	127.9
50 mm	6.3
50 mm	92.4
50 mm	125.8
50 mm	147.4
50 mm	128.7
50 mm	99.5
50 mm	56.9
50 mm	171.3
50 mm	171
50 mm	167.9
50 mm	152.1
50 mm	139.6
50 mm	6.8
50 mm	180
50 mm	94.1
50 mm	90
50 mm	162.5
50 mm	131.8
50 mm	176.4
50 mm	160.3
50 mm	129.1
50 mm	106.6
50 mm	166
50 mm	128.3
50 mm	161.6
50 mm	96.3
50 mm	142.1
50 mm	178.3
50 mm	147
50 mm	176.1
50 mm	180
50 mm	176.2
50 mm	135
50 mm	149.5
50 mm	117.9
50 mm	154.4
50 mm	150.6
50 mm	157.5
50 mm	169.4
50 mm	180
50 mm	176.6
50 mm	82.4
50 mm	129.6
50 mm	180
50 mm	158
50 mm	101.3
50 mm	176.3
50 mm	170.5
50 mm	150.9
50 mm	148.5
50 mm	141.1
50 mm	175
50 mm	175.9
50 mm	172.1
50 mm	113.2
50 mm	177.7
50 mm	129.4
50 mm	131.6
50 mm	154.8
50 mm	148.2
50 mm	173.7
50 mm	177
50 mm	150.3
50 mm	122.7
50 mm	122.7
50 mm	22.4
50 mm	170.5
50 mm	166
50 mm	42.9
50 mm	144.5
50 mm	130.8
50 mm	138.6
50 mm	29.7
50 mm	144.5
50 mm	7.1
50 mm	160.3
50 mm	130.2
50 mm	150.9
50 mm	142.8
50 mm	133
50 mm	166.3
50 mm	161.6
50 mm	115.3
50 mm	98.4
50 mm	177.7
50 mm	60.9
50 mm	2.7

## Sheet: Fig. S11
Paralyzed wild-type (Heat-shocked)
Depth Beneath the Surface	Theta	Date	Location
4 mm	146.7	2019.05.13	Taiwan
4 mm	163	121
4 mm	22.9
4 mm	164.4
4 mm	113.8
4 mm	17.6
4 mm	50.1
4 mm	98.4
4 mm	172.4
4 mm	173.7
4 mm	28.4
4 mm	174.7
4 mm	172.3
4 mm	87.4
4 mm	144.1
4 mm	25.5
4 mm	75.9
4 mm	164.8
4 mm	142.6
4 mm	172.7
4 mm	118
4 mm	6.4
4 mm	152.8
4 mm	168.1
4 mm	122.2
4 mm	136.4
4 mm	133.8
4 mm	70.6
4 mm	118
4 mm	30.8
4 mm	127.1
4 mm	5.7
4 mm	49.8
4 mm	8.3
4 mm	17.5
4 mm	148.2
4 mm	125.1
4 mm	57.1
4 mm	171
4 mm	6.2
4 mm	79
4 mm	68.7
4 mm	137.8
4 mm	143.1
4 mm	33.6
4 mm	88.2
4 mm	80.2
4 mm	116.3
4 mm	127.7
4 mm	135.8
4 mm	49.7
4 mm	122.3
4 mm	117.9
4 mm	29.3
4 mm	21.4
4 mm	89.7
4 mm	172.8
4 mm	61.3
4 mm	105.3
4 mm	40.3
4 mm	135.2
4 mm	45.9
4 mm	91.1
4 mm	125.8
4 mm	160.4
4 mm	172.7
4 mm	98.5
4 mm	25
4 mm	26.9
4 mm	46.4
4 mm	151.3
4 mm	45.8
4 mm	146.6
4 mm	43.8
4 mm	167.3
4 mm	63
4 mm	35.4
4 mm	45.2
4 mm	110.9
4 mm	85.2
4 mm	63.3
4 mm	149.5
4 mm	105.3
4 mm	99
4 mm	165.1
4 mm	51.5
4 mm	136.3
4 mm	135.7
4 mm	68.5
4 mm	102.2
4 mm	13.7
4 mm	9.7
4 mm	95.5
4 mm	140.3
4 mm	168.1
4 mm	23.4
4 mm	102.4
4 mm	84.5
4 mm	2.1
4 mm	60.7
4 mm	29.2
4 mm	143
4 mm	56
4 mm	95.1
4 mm	29.8
4 mm	108.4
4 mm	47.3
4 mm	117.7
4 mm	124.1
4 mm	134.7
4 mm	81.1
4 mm	15.1
4 mm	41.2
4 mm	164.4
4 mm	27.4
4 mm	148.6
4 mm	96.9
4 mm	179.3
4 mm	14.1
4 mm	79.7
4 mm	19.2
12 mm	173.1	2019.05.13	Taiwan
12 mm	0.8	131
12 mm	139.5
12 mm	147.1
12 mm	156.4
12 mm	15.2
12 mm	72
12 mm	46.8
12 mm	144
12 mm	77.7
12 mm	163.9
12 mm	32.7
12 mm	47.5
12 mm	26.2
12 mm	24.5
12 mm	156.5
12 mm	104.3
12 mm	99
12 mm	26.1
12 mm	153.5
12 mm	112
12 mm	63.2
12 mm	92.4
12 mm	72.3
12 mm	13.7
12 mm	43.2
12 mm	22.2
12 mm	33.1
12 mm	43.2
12 mm	75.1
12 mm	8.9
12 mm	162.5
12 mm	170.1
12 mm	88.4
12 mm	88.1
12 mm	60.8
12 mm	162
12 mm	66.5
12 mm	20
12 mm	140.4
12 mm	70.2
12 mm	43.5
12 mm	72.7
12 mm	17.4
12 mm	23.8
12 mm	169.6
12 mm	172.1
12 mm	103.5
12 mm	10.8
12 mm	42.3
12 mm	63.6
12 mm	147.8
12 mm	2.8
12 mm	7.7
12 mm	30.4
12 mm	116.8
12 mm	131.7
12 mm	116.6
12 mm	81.2
12 mm	98.5
12 mm	53.3
12 mm	134
12 mm	34
12 mm	123.6
12 mm	33
12 mm	66.3
12 mm	112.6
12 mm	140.4
12 mm	14.6
12 mm	167.3
12 mm	139.6
12 mm	87.6
12 mm	78.5
12 mm	80.4
12 mm	55.1
12 mm	91.5
12 mm	91.9
12 mm	147.2
12 mm	143.1
12 mm	116
12 mm	68.1
12 mm	146.1
12 mm	95.9
12 mm	63.1
12 mm	169
12 mm	157.7
12 mm	99
12 mm	112
12 mm	105.7
12 mm	37.4
12 mm	54.2
12 mm	84.8
12 mm	41.5
12 mm	152
12 mm	35.1
12 mm	40.7
12 mm	30.7
12 mm	41
12 mm	78.4
12 mm	56
12 mm	166.2
12 mm	77.4
12 mm	33.3
12 mm	162.9
12 mm	176.4
12 mm	79
12 mm	20
12 mm	46.5
12 mm	73.6
12 mm	107.1
12 mm	47.2
12 mm	108.5
12 mm	128
12 mm	39.9
12 mm	21.1
12 mm	53.4
12 mm	57.4
12 mm	76.4
12 mm	91.4
12 mm	15.4
12 mm	47.2
12 mm	144.2
12 mm	5.3
12 mm	167.2
12 mm	131.5
12 mm	87.9
12 mm	104.1
12 mm	42.7
12 mm	82.6
12 mm	173.4
12 mm	98.4
40 mm	93.8	2019.05.13	Taiwan
40 mm	41.7	126
40 mm	88
40 mm	112.3
40 mm	122.2
40 mm	71.2
40 mm	66.1
40 mm	177.8
40 mm	6.8
40 mm	159.3
40 mm	164.4
40 mm	143.3
40 mm	17.8
40 mm	47.1
40 mm	60.4
40 mm	122.4
40 mm	24.6
40 mm	129.8
40 mm	19.2
40 mm	117.7
40 mm	89
40 mm	140.2
40 mm	128.7
40 mm	162.7
40 mm	160.4
40 mm	60.1
40 mm	125.8
40 mm	35.6
40 mm	5.5
40 mm	133.9
40 mm	90
40 mm	86.4
40 mm	162.9
40 mm	109.8
40 mm	111.2
40 mm	154.7
40 mm	145
40 mm	103.8
40 mm	32.9
40 mm	43.2
40 mm	159.6
40 mm	5.2
40 mm	88.2
40 mm	30.2
40 mm	176.2
40 mm	128.3
40 mm	90.1
40 mm	84.8
40 mm	10.7
40 mm	122.8
40 mm	7.6
40 mm	12.9
40 mm	93.9
40 mm	17.4
40 mm	147.3
40 mm	147.2
40 mm	130
40 mm	27
40 mm	118.7
40 mm	93.3
40 mm	175.1
40 mm	116.8
40 mm	144.1
40 mm	81.7
40 mm	77.8
40 mm	148.6
40 mm	15
40 mm	24
40 mm	31.2
40 mm	70.4
40 mm	149.6
40 mm	144.6
40 mm	10.9
40 mm	71.9
40 mm	94.8
40 mm	75
40 mm	118.2
40 mm	113
40 mm	52.6
40 mm	77.7
40 mm	2.8
40 mm	177.1
40 mm	30.1
40 mm	19.1
40 mm	67
40 mm	35.7
40 mm	88.1
40 mm	61.1
40 mm	171.3
40 mm	165.7
40 mm	9.5
40 mm	132.8
40 mm	48.4
40 mm	76.1
40 mm	98.6
40 mm	169.7
40 mm	75.2
40 mm	176.9
40 mm	54.3
40 mm	126.2
40 mm	119.9
40 mm	97
40 mm	125.7
40 mm	120
40 mm	32.1
40 mm	23
40 mm	179.8
40 mm	30.8
40 mm	5.9
40 mm	101
40 mm	158.7
40 mm	120.5
40 mm	34.3
40 mm	66.4
40 mm	82.9
40 mm	176.7
40 mm	28.2
40 mm	154
40 mm	116.1
40 mm	67.7
40 mm	34.4
40 mm	77.1
40 mm	86.8
40 mm	21.7
40 mm	106.1
40 mm	40.7
60 mm	69.2	2019.05.13	Taiwan
60 mm	104.9	122
60 mm	45.3
60 mm	52.3
60 mm	111.1
60 mm	47.8
60 mm	148.4
60 mm	176.9
60 mm	131.4
60 mm	61.9
60 mm	105.1
60 mm	19.4
60 mm	163.1
60 mm	158.3
60 mm	147.2
60 mm	46.9
60 mm	107
60 mm	4.1
60 mm	76.5
60 mm	56.3
60 mm	29.1
60 mm	32.2
60 mm	76.1
60 mm	17
60 mm	107.7
60 mm	84.8
60 mm	125.3
60 mm	126
60 mm	114.9
60 mm	6
60 mm	12.4
60 mm	57.5
60 mm	95.6
60 mm	117.8
60 mm	73.4
60 mm	147.6
60 mm	129.3
60 mm	174.4
60 mm	95.6
60 mm	58.5
60 mm	19
60 mm	110
60 mm	140.2
60 mm	76.2
60 mm	16.3
60 mm	48
60 mm	27.7
60 mm	50.6
60 mm	79.2
60 mm	94.9
60 mm	82.3
60 mm	157.6
60 mm	93.2
60 mm	169.9
60 mm	114.8
60 mm	172.4
60 mm	43.3
60 mm	121.7
60 mm	52
60 mm	120.9
60 mm	125.1
60 mm	12.2
60 mm	45.9
60 mm	40.3
60 mm	120.2
60 mm	152
60 mm	62
60 mm	140.5
60 mm	121.6
60 mm	1.2
60 mm	108.4
60 mm	69.6
60 mm	164.9
60 mm	0.2
60 mm	83.2
60 mm	76.4
60 mm	83
60 mm	138.6
60 mm	58
60 mm	141.3
60 mm	84.8
60 mm	6.4
60 mm	31.7
60 mm	129.9
60 mm	85.2
60 mm	27.5
60 mm	61.4
60 mm	109.3
60 mm	34.5
60 mm	132.9
60 mm	43.7
60 mm	165.1
60 mm	48.4
60 mm	137.8
60 mm	34
60 mm	51.7
60 mm	16.4
60 mm	103.7
60 mm	123
60 mm	98.4
60 mm	76.6
60 mm	116
60 mm	116.6
60 mm	122.2
60 mm	114.4
60 mm	170.1
60 mm	37.6
60 mm	127.7
60 mm	42.5
60 mm	21.5
60 mm	109.3
60 mm	81
60 mm	82.6
60 mm	119.2
60 mm	138.7
60 mm	63
60 mm	119.2
60 mm	74.9
60 mm	151.5
60 mm	149.9
60 mm	46.2
60 mm	110.4
80 mm	104.8	2019.05.13	Taiwan
80 mm	97.3	129
80 mm	156.6
80 mm	47.7
80 mm	57.3
80 mm	21.5
80 mm	169.2
80 mm	116.2
80 mm	86.3
80 mm	115.1
80 mm	98
80 mm	116.5
80 mm	97.9
80 mm	129.8
80 mm	94
80 mm	178.9
80 mm	39.4
80 mm	19
80 mm	19.7
80 mm	11.4
80 mm	72.8
80 mm	80.7
80 mm	65.8
80 mm	137.4
80 mm	113
80 mm	139
80 mm	167.9
80 mm	175.1
80 mm	34.6
80 mm	25
80 mm	125.3
80 mm	16.9
80 mm	94.6
80 mm	95.5
80 mm	155
80 mm	87.3
80 mm	70.8
80 mm	120.9
80 mm	133.4
80 mm	93.6
80 mm	62.6
80 mm	27
80 mm	105.5
80 mm	47.2
80 mm	8
80 mm	135.9
80 mm	43.7
80 mm	79.6
80 mm	123.8
80 mm	64.7
80 mm	132.5
80 mm	71
80 mm	123
80 mm	126.7
80 mm	79.6
80 mm	3.5
80 mm	59.6
80 mm	76.4
80 mm	48.6
80 mm	35.5
80 mm	147.9
80 mm	77.4
80 mm	159.8
80 mm	70.4
80 mm	138.4
80 mm	71.4
80 mm	145.5
80 mm	135.9
80 mm	67.9
80 mm	38.9
80 mm	142.3
80 mm	170.9
80 mm	59
80 mm	120.8
80 mm	79
80 mm	150
80 mm	138.4
80 mm	30.1
80 mm	155.2
80 mm	178.2
80 mm	92.6
80 mm	159.2
80 mm	105.8
80 mm	27.9
80 mm	36
80 mm	73.3
80 mm	134.8
80 mm	148.6
80 mm	142.2
80 mm	57.3
80 mm	96.1
80 mm	16.2
80 mm	20.1
80 mm	24.5
80 mm	122.2
80 mm	89.1
80 mm	34.1
80 mm	89.1
80 mm	26.6
80 mm	9.9
80 mm	153.1
80 mm	100.9
80 mm	167.3
80 mm	125.4
80 mm	104.9
80 mm	146.8
80 mm	158.2
80 mm	178
80 mm	0.1
80 mm	155.8
80 mm	110.3
80 mm	178.2
80 mm	95
80 mm	86.3
80 mm	144.2
80 mm	41
80 mm	89.7
80 mm	162.2
80 mm	103.4
80 mm	152.1
80 mm	133
80 mm	105.5
80 mm	44.4
80 mm	120
80 mm	15
80 mm	112.7
80 mm	119
80 mm	131.4
80 mm	160.3
100 mm	176.8	2019.05.13	Taiwan
100 mm	138.4	133
100 mm	104.7
100 mm	167.1
100 mm	104.4
100 mm	3.1
100 mm	21.8
100 mm	155.3
100 mm	87.2
100 mm	152.1
100 mm	37.7
100 mm	99.4
100 mm	113.4
100 mm	5.8
100 mm	110.6
100 mm	65.2
100 mm	8.9
100 mm	88.1
100 mm	34.7
100 mm	22.2
100 mm	37
100 mm	26.4
100 mm	34
100 mm	7.7
100 mm	114.3
100 mm	50.7
100 mm	96.9
100 mm	125.1
100 mm	89.8
100 mm	96.4
100 mm	80.1
100 mm	22.3
100 mm	88.3
100 mm	153.5
100 mm	157.3
100 mm	48.7
100 mm	37.5
100 mm	101.7
100 mm	115.3
100 mm	75.1
100 mm	37.1
100 mm	170.6
100 mm	14.8
100 mm	19
100 mm	25.6
100 mm	30
100 mm	111.8
100 mm	103.3
100 mm	9.4
100 mm	167.6
100 mm	131.2
100 mm	132.8
100 mm	11.4
100 mm	154.9
100 mm	168.2
100 mm	177.2
100 mm	154.6
100 mm	141.4
100 mm	92.4
100 mm	32
100 mm	71.7
100 mm	24.1
100 mm	5.6
100 mm	169
100 mm	54.2
100 mm	53.2
100 mm	59.9
100 mm	84.1
100 mm	116.7
100 mm	4.5
100 mm	151.6
100 mm	100.6
100 mm	153.7
100 mm	62.6
100 mm	80.3
100 mm	9.8
100 mm	31.9
100 mm	119.3
100 mm	59.5
100 mm	161.7
100 mm	21.3
100 mm	177.9
100 mm	97.2
100 mm	127.2
100 mm	179.9
100 mm	51.8
100 mm	74.6
100 mm	83.7
100 mm	137.5
100 mm	147.3
100 mm	18
100 mm	32.1
100 mm	64.7
100 mm	10.2
100 mm	93.9
100 mm	60.5
100 mm	31.6
100 mm	37.6
100 mm	162.9
100 mm	121.6
100 mm	84.3
100 mm	164.2
100 mm	18.7
100 mm	134.2
100 mm	132.5
100 mm	101.1
100 mm	33.2
100 mm	107.5
100 mm	54
100 mm	24.1
100 mm	38.3
100 mm	161.1
100 mm	12.9
100 mm	43.6
100 mm	9.7
100 mm	79.5
100 mm	2.4
100 mm	161.5
100 mm	35.4
100 mm	16.8
100 mm	55.3
100 mm	82.1
100 mm	18.3
100 mm	179.2
100 mm	59.8
100 mm	53.5
100 mm	11.2
100 mm	53.7
100 mm	8.3
100 mm	91
100 mm	137.1
100 mm	113.6
100 mm	16.2

[truncated: 17 more sheets: Fig. S13, Fig. S14, Fig. S15 (A), Fig. S15 (B), Fig. S16 (A), Fig. S16 (B), Fig. S18, Fig. S19 (A), Fig. S20 (A), Fig. S21 (A), Sheet1, Sheet2, Fig. S25 (A), Fig. S25 (B), Fig. S28, Fig. S29, Fig. S30]
